# Supplementary material for: Engineering zero modes in transformable mechanical metamaterials
Source: Nat Commun. 2023 Mar 7;14:1266. doi: 10.1038/s41467-023-36975-2 (PMC9992356; doi:10.1038/s41467-023-36975-2)
Supplement: Supplementary file 9 — Source Data [file 41467_2023_36975_MOESM9_ESM.xlsx]

## Sheet: Fig 2b
Raw data of experimental displacement-force curves
Displacement (mm)	Fx (N)				Displacement (mm)	Fy (N)				Displacement (mm)	Fz (N)				Displacement (mm)	Fxz (N)				Displacement (mm)	Fyx (N)				Displacement (mm)	Fzy (N)
	#1	#2	#3			#1	#2	#3			#1	#2	#3			#1	#2	#3			#1	#2	#3			#1	#2	#3
0	0	0	0		0	0	0	0		0	0	0	0		0	0	0	0		0	0	0	0		0	0	0	0
0.0019	0.08231	0.06556	0.10805		0.00186	0.10347	0.10231	0.1066		0.0016	0.08575	0.08844	0.10898		0.0001	3e-05	0.00018	0.0005		9e-05	2e-05	0.00035	0.00022		0.00011	0.00031	0.00072	5e-05
0.00389	0.13937	0.11101	0.21215		0.00378	0.20664	0.20454	0.2152		0.00296	0.15722	0.15955	0.17355		0.00053	2e-05	0.00105	0.0002		0.00049	8e-05	0.00088	0.00028		0.00064	0.00069	0.00116	0.00012
0.00536	0.17071	0.18536	0.27609		0.00509	0.26309	0.25809	0.27383		0.00443	0.24366	0.2451	0.25014		0.00046	0.00022	0.00057	2e-05		0.00042	0.00033	0.00123	0.00024		0.00045	0.00068	0.00113	8e-05
0.00658	0.23892	0.28533	0.33667		0.00665	0.3496	0.34525	0.35906		0.00635	0.37257	0.37435	0.37395		0.00091	0.00077	0.00092	0.00033		0.00083	0.0011	0.00127	0.00057		0.00096	0.00037	0.00179	0.00013
0.00829	0.31896	0.39287	0.41351		0.0084	0.44845	0.43995	0.45847		0.00844	0.50882	0.51835	0.51891		0.00393	0.00527	0.00552	0.00448		0.00319	0.00505	0.00466	0.0035		0.00418	0.00543	0.00603	0.00482
0.0102	0.40873	0.45142	0.52869		0.01029	0.55765	0.54784	0.57009		0.00997	0.58668	0.59594	0.61793		0.00774	0.00709	0.00803	0.00745		0.0082	0.00975	0.00931	0.00842		0.00796	0.00846	0.00887	0.00782
0.01218	0.46973	0.50557	0.62779		0.01219	0.66439	0.6517	0.67807		0.01134	0.65985	0.66921	0.68729		0.00842	0.00784	0.00832	0.00723		0.00862	0.01014	0.00958	0.00925		0.00866	0.00895	0.00925	0.00876
0.01362	0.51043	0.58335	0.68614		0.01347	0.71918	0.70202	0.74033		0.01281	0.74552	0.75591	0.76884		0.01051	0.00984	0.01064	0.00915		0.00992	0.01146	0.01055	0.01017		0.01062	0.01101	0.01145	0.01043
0.01488	0.5866	0.6914	0.75983		0.01501	0.80809	0.79238	0.82411		0.0147	0.87058	0.88321	0.88887		0.01227	0.01155	0.01207	0.01121		0.01199	0.01343	0.01266	0.01173		0.01239	0.01239	0.01318	0.01196
0.0166	0.67654	0.7955	0.83505		0.01674	0.9072	0.88866	0.92647		0.01676	1.00181	1.02222	1.03365		0.01358	0.01194	0.01243	0.0111		0.01369	0.015	0.01404	0.01351		0.01373	0.01353	0.01487	0.01335
0.0185	0.7747	0.85944	0.95365		0.01864	1.02376	1.00674	1.04245		0.01829	1.07985	1.10254	1.12542		0.01514	0.01372	0.01457	0.01301		0.01539	0.01653	0.01576	0.01516		0.0154	0.01503	0.01565	0.01431
0.02052	0.84026	0.92002	1.05997		0.02056	1.1376	1.11485	1.16005		0.01971	1.15547	1.17617	1.19537		0.01695	0.01529	0.01613	0.01455		0.01688	0.0181	0.01725	0.01657		0.01716	0.01645	0.01738	0.01613
0.02191	0.88571	0.99686	1.11372		0.02178	1.18722	1.16577	1.21917		0.02119	1.24118	1.26356	1.27703		0.01897	0.01679	0.01689	0.01555		0.01849	0.01913	0.01914	0.01785		0.01903	0.01832	0.01858	0.01783
0.02322	0.96006	1.11204	1.19145		0.02327	1.27705	1.2543	1.30099		0.02316	1.37091	1.39772	1.40263		0.02054	0.01777	0.01808	0.01711		0.02022	0.02153	0.02062	0.01943		0.02067	0.01935	0.02035	0.01949
0.02487	1.06003	1.21114	1.26527		0.02508	1.38649	1.36497	1.42141		0.02514	1.49482	1.52618	1.54187		0.02198	0.01912	0.01981	0.01852		0.02199	0.02301	0.02228	0.02107		0.02212	0.02106	0.02227	0.02061
0.02692	1.16757	1.26949	1.37931		0.027	1.50613	1.48271	1.54331		0.02659	1.56648	1.60031	1.62981		0.02349	0.02035	0.02062	0.019		0.02361	0.02479	0.02333	0.02249		0.0238	0.02269	0.02345	0.02168
0.0289	1.22612	1.34318	1.48046		0.02884	1.61406	1.58734	1.65984		0.02804	1.6464	1.68332	1.71012		0.02531	0.02157	0.02205	0.0211		0.02518	0.02631	0.02453	0.02387		0.02558	0.0239	0.02511	0.02319
0.03024	1.28027	1.4184	1.54576		0.0301	1.67069	1.64318	1.72315		0.02954	1.73374	1.77151	1.79211		0.02735	0.02281	0.02412	0.02252		0.02689	0.02786	0.02561	0.02513		0.02749	0.02541	0.02655	0.02522
0.03159	1.35805	1.537	1.62765		0.03155	1.75757	1.72725	1.80472		0.03145	1.86307	1.90512	1.90992		0.02879	0.02436	0.02499	0.02306		0.02866	0.02944	0.02762	0.02668		0.02902	0.02669	0.02733	0.02598
0.03326	1.4661	1.64332	1.69718		0.03338	1.87651	1.84683	1.92632		0.03342	1.9852	2.03362	2.05121		0.03025	0.02574	0.0254	0.02424		0.0304	0.03083	0.02902	0.02811		0.03042	0.02779	0.02824	0.02759
0.03529	1.5702	1.69707	1.81144		0.03531	2.0024	1.97367	2.05525		0.03483	2.05359	2.10253	2.13838		0.03187	0.02594	0.02722	0.02557		0.03193	0.03194	0.03001	0.02909		0.03213	0.02967	0.03046	0.02916
0.03723	1.63414	1.7748	1.90547		0.03717	2.11507	2.0821	2.17781		0.03632	2.13947	2.1901	2.22311		0.03367	0.02781	0.02917	0.02641		0.03348	0.03354	0.03135	0.03034		0.03392	0.03093	0.03176	0.03054
0.03858	1.69472	1.84862	1.97522		0.03844	2.17213	2.13634	2.23584		0.03792	2.23465	2.28113	2.31485		0.03564	0.02951	0.02983	0.02855		0.03519	0.03503	0.03337	0.03165		0.03582	0.03235	0.03348	0.03166
0.03998	1.77156	1.96266	2.06987		0.03983	2.25572	2.22185	2.31517		0.03967	2.34712	2.40129	2.42424		0.03717	0.03048	0.03085	0.02924		0.03701	0.03667	0.0351	0.03408		0.03731	0.03325	0.03451	0.03323
0.04165	1.88674	2.06381	2.13796		0.04159	2.37123	2.33595	2.43105		0.04165	2.47529	2.53252	2.56134		0.0386	0.03107	0.03255	0.02999		0.03872	0.03851	0.03672	0.03544		0.03881	0.03473	0.03525	0.03396
0.04376	1.98584	2.12911	2.24815		0.04362	2.50959	2.47273	2.56978		0.04313	2.55143	2.60861	2.64915		0.04024	0.03251	0.03383	0.03181		0.04027	0.0397	0.03775	0.03656		0.04053	0.03614	0.03628	0.03584
0.04554	2.04419	2.211	2.34739		0.04542	2.61776	2.57884	2.69073		0.04463	2.63772	2.69681	2.73436		0.04203	0.03444	0.03484	0.03271		0.04189	0.04147	0.03883	0.03754		0.04234	0.03764	0.03844	0.03763
0.04688	2.11788	2.28053	2.41698		0.04679	2.68645	2.64429	2.76204		0.04617	2.72887	2.79027	2.82673		0.04407	0.03547	0.03625	0.0341		0.04368	0.04279	0.0404	0.03952		0.04411	0.03966	0.04007	0.0385
0.04838	2.1931	2.39479	2.51204		0.04817	2.76759	2.72679	2.83879		0.04798	2.84891	2.90981	2.93407		0.04546	0.03642	0.03713	0.03524		0.04538	0.04428	0.04148	0.04046		0.04562	0.04069	0.04132	0.03988
0.04994	2.3117	2.48882	2.59163		0.05003	2.89537	2.85172	2.96628		0.04985	2.96694	3.03339	3.0719		0.04689	0.03788	0.03782	0.03598		0.04696	0.0451	0.04277	0.04163		0.04717	0.04151	0.04243	0.04089
0.05206	2.41802	2.55857	2.69239		0.05211	3.03748	2.9916	3.11607		0.05142	3.05278	3.12388	3.16908		0.04861	0.03914	0.03976	0.03739		0.04855	0.04733	0.0441	0.04261		0.0489	0.04259	0.04367	0.04212
0.05383	2.47177	2.65322	2.78481		0.05377	3.1313	3.08693	3.2234		0.05295	3.14081	3.21094	3.25605		0.05037	0.04023	0.04115	0.03875		0.05021	0.04846	0.04386	0.04374		0.05064	0.04403	0.04482	0.04318
0.05518	2.5495	2.72131	2.86169		0.05515	3.20574	3.15778	3.29728		0.0547	3.2508	3.3255	3.37518		0.05229	0.04148	0.04245	0.03963		0.052	0.05055	0.04604	0.0456		0.05242	0.04535	0.04619	0.04447
0.05671	2.62332	2.8315	2.96709		0.05656	3.28804	3.24129	3.3799		0.05639	3.35598	3.43194	3.47173		0.05373	0.04274	0.04327	0.04074		0.0537	0.05172	0.04803	0.04679		0.0539	0.04681	0.04789	0.04645
0.05831	2.73736	2.93074	3.0387		0.05838	3.41465	3.36741	3.50584		0.05823	3.47346	3.55144	3.59879		0.05525	0.04385	0.04458	0.04207		0.05529	0.05284	0.05021	0.04801		0.05549	0.04843	0.04896	0.04746
0.0603	2.83851	3.00033	3.13393		0.06052	3.56554	3.51386	3.66106		0.05976	3.55774	3.63828	3.69692		0.05697	0.04483	0.0458	0.04301		0.05687	0.0542	0.05088	0.0498		0.05721	0.04955	0.05031	0.04902
0.06208	2.90381	3.09539	3.23304		0.06212	3.6541	3.60196	3.76026		0.06139	3.65756	3.74232	3.79407		0.05868	0.04609	0.04696	0.04424		0.05855	0.05539	0.05236	0.05092		0.05899	0.05081	0.05166	0.0503
0.06351	2.9857	3.17498	3.31335		0.06353	3.73131	3.67523	3.83546		0.06311	3.76405	3.85078	3.90884		0.06061	0.04794	0.0479	0.04572		0.0604	0.05735	0.05376	0.05222		0.06071	0.052	0.0526	0.05122
0.06507	3.05523	3.27574	3.42022		0.06491	3.81241	3.75709	3.9166		0.06476	3.86418	3.95539	4.00532		0.06201	0.04856	0.04961	0.04721		0.06205	0.05834	0.05501	0.05388		0.06217	0.0526	0.05367	0.05214
0.06663	3.16949	3.36816	3.51567		0.06675	3.94632	3.88885	4.04581		0.06653	3.97295	4.06785	4.12329		0.06358	0.04972	0.05028	0.04701		0.06355	0.05977	0.05545	0.05499		0.0638	0.05411	0.05493	0.05316
0.06862	3.26352	3.44504	3.59396		0.06883	4.09395	4.0349	4.1979		0.06814	4.0653	4.16223	4.21887		0.06531	0.05099	0.05141	0.04872		0.06515	0.06135	0.05728	0.05599		0.06554	0.05578	0.05669	0.05544
0.07032	3.33327	3.55044	3.69336		0.0704	4.18103	4.11944	4.29834		0.06971	4.15601	4.25778	4.31639		0.06704	0.05274	0.05319	0.05002		0.0669	0.06251	0.05871	0.0573		0.06728	0.05707	0.05833	0.0561
0.0718	3.42792	3.62205	3.78746		0.07181	4.26138	4.20151	4.37594		0.07152	4.27346	4.37618	4.43913		0.06889	0.053	0.05443	0.05092		0.06869	0.0648	0.06023	0.05906		0.06898	0.0585	0.05935	0.05796
0.07347	3.49601	3.71728	3.88946		0.07327	4.34856	4.2849	4.46315		0.07309	4.3628	4.46361	4.53122		0.07041	0.05464	0.05543	0.05223		0.07035	0.06597	0.06108	0.05975		0.07055	0.05939	0.0603	0.05871
0.07502	3.6062	3.81639	3.98388		0.07506	4.47719	4.41102	4.58706		0.07467	4.45835	4.56278	4.62765		0.07198	0.05609	0.05643	0.05336		0.07178	0.0668	0.06265	0.06091		0.07218	0.06046	0.06139	0.0596
0.07696	3.70544	3.8967	4.06111		0.07707	4.61732	4.55226	4.73398		0.07637	4.56749	4.67604	4.73861		0.07374	0.05716	0.05792	0.05404		0.07344	0.06839	0.06436	0.06205		0.07399	0.06191	0.06267	0.06117
0.07868	3.77503	4.00357	4.15844		0.07864	4.70583	4.63783	4.83437		0.07814	4.6786	4.79284	4.86619		0.07537	0.0582	0.05864	0.05527		0.07523	0.06929	0.06547	0.06353		0.07567	0.06321	0.0644	0.06247
0.08016	3.87009	4.09902	4.25483		0.08009	4.79061	4.72081	4.9126		0.07998	4.79731	4.91504	4.98465		0.07711	0.05965	0.05996	0.05676		0.07713	0.07097	0.06723	0.06538		0.07729	0.06457	0.06591	0.06383
0.08187	3.94968	4.17731	4.36439		0.08164	4.88675	4.81797	5.01725		0.08165	4.89244	5.0159	5.09388		0.07869	0.06072	0.0612	0.05754		0.07874	0.07269	0.06837	0.06642		0.07885	0.06553	0.0667	0.06494
0.08349	4.05044	4.27671	4.46502		0.08336	5.0067	4.93646	5.12995		0.08297	4.95977	5.08212	5.15919		0.08031	0.06094	0.06156	0.05911		0.08012	0.07395	0.06918	0.06674		0.0805	0.06692	0.06812	0.06628
0.08529	4.14286	4.37081	4.52518		0.08538	5.14947	5.07536	5.27928		0.08467	5.07205	5.1962	5.27228		0.0821	0.06282	0.06325	0.05997		0.08176	0.07515	0.07034	0.06901		0.08231	0.0682	0.06928	0.06755
0.08696	4.21974	4.47281	4.6303		0.0869	5.23102	5.15919	5.37189		0.08642	5.18275	5.31787	5.39075		0.08373	0.06432	0.06488	0.06087		0.08365	0.07694	0.07177	0.07013		0.08395	0.06934	0.07029	0.06914
0.08851	4.32514	4.56723	4.73129		0.08836	5.3197	5.24367	5.457		0.0883	5.30535	5.43999	5.5251		0.08544	0.06577	0.06571	0.06253		0.08555	0.07831	0.07351	0.07173		0.08558	0.07072	0.07162	0.06978
0.09031	4.39675	4.64446	4.84957		0.08995	5.42158	5.34471	5.5607		0.08971	5.37757	5.51203	5.59916		0.08706	0.06604	0.06612	0.06375		0.08709	0.0796	0.07463	0.07256		0.0872	0.07192	0.07257	0.07075
0.09186	4.49198	4.74179	4.95204		0.09164	5.53794	5.45877	5.67209		0.09132	5.47896	5.62066	5.7002		0.0887	0.06742	0.06779	0.06426		0.08841	0.08043	0.07531	0.07356		0.08888	0.0737	0.07448	0.07257
0.09355	4.59109	4.83818	5.00583		0.0936	5.67742	5.59651	5.82044		0.093	5.58155	5.72681	5.81001		0.09058	0.06891	0.06945	0.06568		0.09012	0.08183	0.07698	0.07469		0.09073	0.07506	0.07595	0.0741
0.09526	4.6714	4.94774	5.1113		0.09519	5.77149	5.68834	5.91842		0.09469	5.68762	5.83688	5.92276		0.09211	0.06983	0.07028	0.06649		0.09207	0.08344	0.07864	0.07636		0.09228	0.07592	0.07685	0.07536
0.09686	4.77827	5.04837	5.21906		0.09673	5.86704	5.7806	6.00995		0.09653	5.80698	5.96759	6.05695		0.0937	0.07062	0.07096	0.0671		0.09391	0.08517	0.08044	0.07756		0.09384	0.07723	0.07804	0.07654
0.0986	4.87372	5.10853	5.33712		0.0984	5.97781	5.88813	6.12508		0.098	5.88579	6.04651	6.14634		0.09533	0.07176	0.0721	0.06884		0.09546	0.08642	0.08141	0.07845		0.09555	0.07765	0.0791	0.0778
0.10025	4.95201	5.21365	5.44149		0.10007	6.0919	6.00265	6.23229		0.09958	5.98467	6.15182	6.24359		0.09712	0.07416	0.0736	0.07001		0.09671	0.08785	0.08191	0.07946		0.09729	0.07947	0.08036	0.07845
0.10184	5.05141	5.31464	5.48711		0.10195	6.22291	6.1288	6.37257		0.1013	6.09462	6.26776	6.35633		0.09889	0.07385	0.07472	0.07093		0.09839	0.08914	0.08326	0.0813		0.09907	0.08032	0.08188	0.07971
0.10352	5.14551	5.43292	5.58997		0.10353	6.31708	6.21934	6.46534		0.10315	6.21686	6.40066	6.4919		0.10039	0.07496	0.07566	0.07211		0.10032	0.09048	0.08504	0.08239		0.10052	0.08157	0.08302	0.08087
0.10517	5.24751	5.53539	5.70576		0.10512	6.4194	6.32126	6.56755		0.10506	6.3415	6.52868	6.63367		0.10195	0.07681	0.0773	0.07305		0.10236	0.09267	0.0865	0.0841		0.10213	0.08333	0.08398	0.0822
0.10695	5.34193	5.58918	5.8347		0.10682	6.53313	6.43054	6.68178		0.10638	6.40362	6.59506	6.70613		0.10367	0.07784	0.07818	0.07406		0.10374	0.09306	0.08672	0.08521		0.10379	0.08405	0.08529	0.0836
0.10855	5.41916	5.69465	5.92178		0.10846	6.6393	6.5349	6.78571		0.10795	6.50385	6.70069	6.7963		0.10544	0.07834	0.07896	0.07532		0.10503	0.09406	0.08806	0.0859		0.10566	0.08567	0.08668	0.08529
0.11011	5.51649	5.80241	5.96951		0.1103	6.76709	6.65778	6.91364		0.10969	6.61502	6.82074	6.92197		0.10728	0.08053	0.08096	0.0767		0.10675	0.0953	0.0893	0.08714		0.1074	0.08664	0.0878	0.08581
0.11176	5.61288	5.92047	6.0736		0.11186	6.86021	6.74708	7.01253		0.11157	6.73934	6.95575	7.05404		0.10872	0.08158	0.08136	0.07684		0.1087	0.09738	0.09105	0.08898		0.10884	0.08797	0.08866	0.08681
0.11347	5.72244	6.02484	6.19703		0.11345	6.96404	6.85044	7.11295		0.11344	6.85873	7.08533	7.20068		0.11018	0.08237	0.08221	0.07823		0.11066	0.099	0.09284	0.08986		0.11038	0.089	0.09016	0.0876
0.11524	5.82307	6.07046	6.33316		0.11527	7.09268	6.97225	7.2421		0.11476	6.92038	7.14584	7.26538		0.11194	0.08294	0.08383	0.08006		0.11209	0.0997	0.09377	0.09092		0.11213	0.09034	0.09126	0.08951
0.11692	5.88323	6.17332	6.42015		0.11684	7.18985	7.06861	7.33967		0.11627	7.0135	7.24905	7.34756		0.11381	0.08495	0.0849	0.08042		0.11335	0.10105	0.09439	0.09174		0.11404	0.0922	0.09321	0.09082
0.11833	5.98835	6.28911	6.46438		0.1186	7.31273	7.18787	7.46106		0.11812	7.1376	7.37883	7.48182		0.11563	0.08646	0.08636	0.08194		0.115	0.10218	0.09587	0.09326		0.11583	0.09313	0.09446	0.09234
0.12004	6.08934	6.41805	6.56671		0.12018	7.40995	7.28081	7.56194		0.12003	7.26297	7.49732	7.61144		0.11703	0.08673	0.08688	0.08349		0.11693	0.10395	0.09773	0.0945		0.11716	0.09379	0.09479	0.09309
0.1218	6.20762	6.50513	6.68698		0.12182	7.51726	7.38704	7.6663		0.12173	7.36574	7.61213	7.73163		0.11851	0.08745	0.08796	0.08278		0.11899	0.10575	0.09895	0.09679		0.11869	0.09502	0.09581	0.09406
0.12368	6.31009	6.55286	6.82597		0.12363	7.64432	7.50642	7.79475		0.12305	7.43058	7.67632	7.79911		0.1203	0.08902	0.08898	0.08502		0.12035	0.10629	0.09979	0.09739		0.12048	0.09619	0.09736	0.09554
0.12535	6.36388	6.65695	6.91663		0.12518	7.73603	7.60227	7.88997		0.12451	7.52116	7.77365	7.88514		0.12219	0.09093	0.09052	0.08662		0.12166	0.10722	0.10064	0.09773		0.12248	0.09805	0.099	0.09697
0.12667	6.46935	6.78038	6.96395		0.12679	7.8436	7.69986	7.99103		0.12636	7.64968	7.908	8.02023		0.12391	0.09099	0.09227	0.08691		0.12333	0.10928	0.10194	0.09945		0.12422	0.09959	0.10061	0.09839
0.12837	6.57711	6.91651	7.05673		0.12845	7.95227	7.81067	8.10678		0.1283	7.78178	8.05439	8.15841		0.12537	0.09239	0.09206	0.088		0.12535	0.11086	0.10344	0.10111		0.12545	0.1001	0.101	0.09914
0.13018	6.69517	7.0035	7.18551		0.13015	8.06628	7.91611	8.21608		0.13011	7.89532	8.17615	8.2993		0.12675	0.09336	0.0934	0.08945		0.1273	0.1124	0.10528	0.10267		0.12704	0.10078	0.10218	0.10021
0.13209	6.79954	7.04773	7.32055		0.13198	8.19552	8.04309	8.34208		0.13136	7.95212	8.23007	8.3721		0.12864	0.09508	0.09536	0.08988		0.12868	0.11301	0.10561	0.10319		0.1288	0.1022	0.10362	0.10182
0.13374	6.84516	7.15006	7.40988		0.13344	8.27546	8.12161	8.43528		0.13281	8.0424	8.32481	8.44151		0.13064	0.09558	0.09601	0.09149		0.13007	0.1138	0.10692	0.10429		0.13086	0.10366	0.10482	0.10328
0.13498	6.94802	7.27033	7.47389		0.13499	8.37853	8.21991	8.53121		0.13462	8.16863	8.46222	8.57617		0.13231	0.09727	0.09704	0.09326		0.13167	0.11587	0.10811	0.10507		0.13253	0.10502	0.10645	0.10413
0.13672	7.06381	7.40932	7.56131		0.13668	8.4927	8.33265	8.64717		0.13666	8.31289	8.61255	8.72885		0.13367	0.0982	0.09794	0.09309		0.13371	0.11704	0.11011	0.10676		0.13383	0.10579	0.10698	0.10451
0.13861	7.19275	7.49998	7.69945		0.13839	8.60751	8.4443	8.76165		0.13833	8.41163	8.72046	8.8569		0.13508	0.09909	0.09923	0.09433		0.13574	0.11859	0.11142	0.10841		0.13533	0.10735	0.10814	0.10595
0.14054	7.27983	7.5473	7.84059		0.1403	8.74717	8.57649	8.90289		0.13965	8.47726	8.78585	8.92639		0.137	0.09998	0.10029	0.09631		0.13701	0.11962	0.11249	0.10931		0.13714	0.1088	0.10975	0.10721
0.14206	7.32756	7.64008	7.91978		0.14181	8.83067	8.65688	8.99761		0.14106	8.56509	8.87433	9.00135		0.13907	0.10183	0.10185	0.09646		0.13843	0.12095	0.11374	0.1104		0.13924	0.1102	0.11122	0.10904
0.14331	7.43165	7.76886	7.98821		0.14331	8.92596	8.75247	9.08752		0.14283	8.68901	9.00504	9.12531		0.14065	0.10327	0.10313	0.09786		0.14012	0.12252	0.1144	0.11158		0.14093	0.11077	0.11216	0.11001
0.145	7.55508	7.9039	8.07653		0.14501	9.0431	8.86667	9.21381		0.14487	8.83957	9.16832	9.28757		0.142	0.10355	0.10358	0.09875		0.1421	0.12405	0.1156	0.11328		0.14214	0.11171	0.11269	0.11084
0.14688	7.69121	7.99323	8.21035		0.1469	9.17839	8.99179	9.33873		0.14664	8.94992	9.27957	9.42719		0.14341	0.10417	0.10411	0.09924		0.14395	0.12555	0.11784	0.11434		0.1437	0.11285	0.11414	0.11146
0.14886	7.7782	8.05724	8.35199		0.14876	9.30844	9.12173	9.48063		0.14801	9.02247	9.35175	9.50075		0.14524	0.10593	0.10614	0.10091		0.14529	0.12628	0.1182	0.11523		0.14558	0.11453	0.11566	0.11328
0.15038	7.82243	8.14466	8.42802		0.1502	9.38348	9.19273	9.56513		0.14942	9.10704	9.44247	9.57524		0.14732	0.10744	0.10734	0.10243		0.14677	0.12735	0.11929	0.11623		0.14761	0.11603	0.1174	0.11511
0.15163	7.92476	8.2828	8.49747		0.15166	9.47565	9.28168	9.64915		0.15125	9.24047	9.57667	9.70597		0.149	0.10796	0.10804	0.10302		0.14841	0.12821	0.12017	0.11736		0.14916	0.11687	0.11856	0.11598
0.15328	8.04503	8.42394	8.58651		0.1534	9.59916	9.40164	9.77803		0.1534	9.40265	9.75146	9.87836		0.15033	0.10861	0.10908	0.10402		0.15041	0.13064	0.12154	0.11869		0.15047	0.11717	0.11928	0.11668
0.1552	8.18402	8.50313	8.72624		0.15528	9.73219	9.53036	9.90914		0.155	9.49036	9.84411	9.9999		0.15175	0.11005	0.1097	0.10518		0.15225	0.13163	0.12334	0.11972		0.15197	0.11856	0.11944	0.11757
0.15718	8.27468	8.57156	8.85612		0.15725	9.8735	9.66486	10.059		0.15635	9.56327	9.91366	10.0673		0.15358	0.11153	0.11108	0.10555		0.15362	0.13312	0.12499	0.12079		0.15382	0.12016	0.12117	0.11921
0.15871	8.322	8.65988	8.92811		0.15856	9.9277	9.71761	10.1252		0.1578	9.65301	10.0072	10.1459		0.15578	0.1127	0.11232	0.10742		0.15514	0.13398	0.12504	0.12213		0.1559	0.12183	0.12284	0.1204
0.15996	8.41478	8.7937	9.01195		0.15997	10.0165	9.80047	10.2048		0.15963	9.78652	10.1438	10.28		0.15728	0.11342	0.11454	0.10888		0.15673	0.13536	0.12675	0.12298		0.15746	0.12329	0.1242	0.12166
0.16156	8.54356	8.93534	9.09724		0.16171	10.1403	9.92335	10.3305		0.16175	9.94453	10.3102	10.4489		0.15862	0.11466	0.11452	0.10861		0.15873	0.1371	0.12817	0.12512		0.15876	0.12379	0.12469	0.12217
0.16346	8.6786	9.01137	9.23488		0.16364	10.283	10.0623	10.4757		0.16335	10.0338	10.4023	10.5639		0.16008	0.11537	0.11547	0.10999		0.16055	0.13807	0.12944	0.12667		0.16028	0.12457	0.12595	0.1238
0.16546	8.76793	9.08082	9.3631		0.16555	10.4168	10.1866	10.6137		0.16472	10.1074	10.4767	10.639		0.16188	0.11621	0.11736	0.11181		0.16189	0.13922	0.12998	0.12686		0.16215	0.12626	0.12761	0.12502
0.16699	8.83194	9.16986	9.43582		0.16688	10.4767	10.2449	10.689		0.16619	10.1827	10.5667	10.6946		0.16408	0.11807	0.11823	0.11239		0.16348	0.13989	0.13127	0.12814		0.16422	0.12751	0.12886	0.12715
0.1683	8.91936	9.30959	9.5274		0.16824	10.5577	10.3211	10.7605		0.16798	10.3115	10.7045	10.8303		0.16569	0.11937	0.11901	0.11337		0.16508	0.14142	0.13259	0.12917		0.16578	0.12872	0.12963	0.12759
0.16989	9.0575	9.43947	9.60955		0.16999	10.6848	10.445	10.8901		0.17009	10.4722	10.8688	11.0021		0.16693	0.12009	0.11986	0.1144		0.16693	0.14327	0.13432	0.13068		0.16716	0.12949	0.13078	0.12813
0.17191	9.19864	9.51146	9.73809		0.17198	10.8338	10.5867	11.0375		0.17161	10.5539	10.9525	11.1091		0.16841	0.12048	0.12102	0.11438		0.16875	0.14479	0.13504	0.13202		0.16863	0.13081	0.13171	0.12902
0.17388	9.27783	9.5953	9.86168		0.17386	10.9614	10.7155	11.1807		0.17303	10.6378	11.0194	11.1842		0.17023	0.12178	0.12185	0.11647		0.17021	0.14613	0.13681	0.13268		0.17054	0.13182	0.1334	0.13042
0.1753	9.34626	9.68059	9.94097		0.17523	11.0272	10.7654	11.2482		0.17451	10.7297	11.1133	11.2769		0.17233	0.12389	0.12371	0.11797		0.17181	0.14729	0.13765	0.13368		0.17259	0.13356	0.13506	0.13242
0.17671	9.43458	9.81823	10.0401		0.17654	11.1007	10.8426	11.3158		0.17638	10.8691	11.2554	11.4011		0.17389	0.12457	0.12505	0.11836		0.17341	0.14841	0.1391	0.13481		0.17405	0.13414	0.13539	0.1334
0.17828	9.5684	9.94645	10.1191		0.17833	11.2339	10.9688	11.4525		0.17836	11.0091	11.4047	11.5662		0.17527	0.12523	0.12463	0.11951		0.17532	0.14997	0.14063	0.13663		0.17544	0.13492	0.13624	0.13444
0.18026	9.71004	10.0192	10.2447		0.18029	11.3792	11.1123	11.6002		0.17989	11.0955	11.4897	11.6701		0.17678	0.1264	0.12593	0.121		0.17706	0.15102	0.14176	0.13772		0.17696	0.13617	0.13711	0.13567
0.18222	9.78607	10.1107	10.3693		0.18211	11.4997	11.2242	11.7231		0.18139	11.1866	11.5863	11.7558		0.17857	0.12793	0.12819	0.12125		0.17856	0.1519	0.14285	0.13892		0.17881	0.13797	0.13928	0.13669
0.18362	9.85552	10.1929	10.4541		0.18343	11.5618	11.2851	11.7979		0.18286	11.275	11.6732	11.8434		0.18071	0.12901	0.12913	0.12313		0.18028	0.15357	0.14381	0.14039		0.18089	0.1396	0.14073	0.13811
0.18506	9.94456	10.3214	10.5529		0.18479	11.6425	11.3632	11.87		0.18467	11.4082	11.8088	11.9693		0.18227	0.12993	0.1293	0.12439		0.18189	0.15481	0.14538	0.14183		0.18242	0.14033	0.14169	0.13872
0.18665	10.0843	10.445	10.6611		0.18655	11.7731	11.4901	12.0026		0.18664	11.5492	11.9623	12.1231		0.18363	0.13064	0.13102	0.12444		0.18367	0.1566	0.14595	0.14229		0.18383	0.14086	0.14288	0.13981
0.18868	10.2142	10.5243	10.7655		0.18853	11.9231	11.6344	12.1487		0.18815	11.6316	12.0451	12.2287		0.18521	0.13221	0.13201	0.12534		0.18538	0.15773	0.14745	0.14397		0.18536	0.14213	0.14326	0.14101
0.19054	10.2862	10.6234	10.889		0.19046	12.0547	11.7612	12.2941		0.18962	11.721	12.1325	12.3107		0.18701	0.13287	0.13239	0.12712		0.18699	0.15911	0.14895	0.14544		0.18716	0.14358	0.14482	0.14211
0.19195	10.37	10.7024	10.9749		0.19183	12.1203	11.824	12.3627		0.19117	11.8177	12.236	12.4134		0.18916	0.13411	0.13461	0.12834		0.18872	0.16041	0.15	0.14553		0.18928	0.14504	0.14616	0.14395
0.19343	10.4553	10.828	11.0789		0.19315	12.1926	11.8946	12.4343		0.19294	11.9465	12.3677	12.5304		0.19052	0.13538	0.1358	0.12861		0.19025	0.16109	0.15083	0.14692		0.19071	0.14602	0.14742	0.14447
0.19497	10.5929	10.9527	11.1838		0.19491	12.3237	12.0233	12.5608		0.1949	12.0863	12.5083	12.6863		0.19194	0.13643	0.13566	0.12991		0.19195	0.162	0.1526	0.14827		0.19217	0.14687	0.14832	0.14551
0.19693	10.7211	11.0375	11.2831		0.197	12.4871	12.1824	12.7249		0.19644	12.1739	12.6009	12.7841		0.19359	0.13701	0.13702	0.13073		0.19363	0.16394	0.15352	0.14913		0.1937	0.14831	0.14939	0.14648
0.19881	10.7939	11.1363	11.4012		0.19884	12.604	12.2951	12.8578		0.19807	12.2789	12.7104	12.8938		0.19532	0.13808	0.13858	0.13158		0.19526	0.16452	0.15489	0.14956		0.1955	0.1494	0.15067	0.14801
0.2002	10.8855	11.2445	11.4883		0.2002	12.6707	12.3577	12.9217		0.19967	12.3798	12.8101	12.9961		0.19735	0.13967	0.13923	0.13327		0.19703	0.16657	0.15637	0.15186		0.1975	0.15055	0.15245	0.14932
0.20177	10.9676	11.3489	11.5901		0.20151	12.7421	12.4295	12.9954		0.20142	12.5025	12.9393	13.093		0.19881	0.1409	0.14004	0.13472		0.1987	0.16838	0.15712	0.15275		0.19897	0.15112	0.15265	0.15024
0.20334	11.0961	11.4724	11.704		0.20331	12.8767	12.5613	13.1215		0.20338	12.6421	13.0828	13.2523		0.20029	0.141	0.14203	0.1347		0.20027	0.16928	0.15825	0.15392		0.20045	0.15276	0.15364	0.15142
0.20519	11.2197	11.5583	11.7832		0.20543	13.0394	12.7216	13.2888		0.20483	12.7181	13.159	13.3431		0.20196	0.14265	0.14245	0.1366		0.20193	0.17063	0.15949	0.15564		0.2021	0.15435	0.1553	0.15291
0.20706	11.299	11.6622	11.8861		0.20716	13.1419	12.8168	13.4065		0.20634	12.8122	13.2538	13.4276		0.2037	0.1437	0.14324	0.13713		0.20361	0.17168	0.1605	0.15662		0.20385	0.15532	0.15676	0.15368
0.20851	11.3981	11.7671	11.9964		0.20852	13.2104	12.8818	13.4714		0.20809	12.9306	13.3756	13.559		0.20564	0.14548	0.14519	0.13797		0.20543	0.173	0.16202	0.15793		0.20573	0.15656	0.15801	0.15514
0.21006	11.4771	11.8665	12.1185		0.20987	13.2868	12.9577	13.5509		0.20977	13.0414	13.4876	13.6621		0.20708	0.1453	0.14589	0.13935		0.20707	0.17392	0.1628	0.15901		0.20727	0.15752	0.15867	0.15574
0.21159	11.6028	11.9845	12.2482		0.21164	13.4179	13.0879	13.6731		0.21161	13.1659	13.6168	13.7969		0.20862	0.14716	0.14665	0.14027		0.20856	0.17501	0.16421	0.15969		0.20886	0.15843	0.15978	0.15704
0.21348	11.7274	12.0716	12.3176		0.21374	13.5796	13.2412	13.8411		0.21318	13.2559	13.6973	13.9019		0.21035	0.14772	0.14776	0.14088		0.21022	0.17621	0.16541	0.1607		0.21046	0.15929	0.16076	0.15837
0.21529	11.8122	12.1735	12.3911		0.21547	13.6827	13.3373	13.9527		0.2148	13.3592	13.8028	14.0046		0.212	0.14901	0.14945	0.14245		0.2119	0.17801	0.16687	0.16175		0.21217	0.16093	0.16224	0.15959
0.21679	11.911	12.2873	12.5083		0.21686	13.7529	13.4096	14.0272		0.21649	13.4686	13.9175	14.1256		0.21389	0.14974	0.15007	0.14366		0.21371	0.17945	0.16807	0.1634		0.2141	0.16244	0.16361	0.16107
0.21842	12.0192	12.3666	12.6231		0.21825	13.8315	13.4851	14.1057		0.21809	13.571	14.021	14.2173		0.21543	0.15116	0.15105	0.144		0.21542	0.18088	0.16959	0.16428		0.21562	0.16322	0.16475	0.16163
0.22013	12.1236	12.4694	12.7455		0.22003	13.963	13.6107	14.2277		0.21985	13.6899	14.1489	14.3538		0.21694	0.15266	0.15251	0.14488		0.2168	0.18166	0.17041	0.16544		0.2172	0.16437	0.16597	0.16262
0.22185	12.2471	12.5797	12.8048		0.22206	14.1116	13.7592	14.3876		0.2214	13.7627	14.2419	14.4532		0.21867	0.15354	0.15253	0.14646		0.2184	0.18287	0.17139	0.16658		0.21892	0.16559	0.16703	0.16326
0.22365	12.333	12.7019	12.9126		0.22371	14.2068	13.8451	14.4947		0.22311	13.8814	14.361	14.5645		0.22032	0.15406	0.15411	0.14706		0.22021	0.18451	0.17268	0.16829		0.22053	0.16623	0.16803	0.16509
0.22517	12.4369	12.8315	13.015		0.22521	14.2915	13.9302	14.5693		0.22488	13.9988	14.4829	14.6967		0.22218	0.15563	0.15577	0.14827		0.22209	0.18518	0.17399	0.16977		0.22231	0.1676	0.16924	0.16601
0.22684	12.5418	12.901	13.1247		0.22663	14.3687	14.0025	14.6589		0.22636	14.0833	14.5706	14.7829		0.22374	0.15667	0.15638	0.14981		0.22376	0.18641	0.17456	0.17041		0.22387	0.1687	0.17029	0.16773
0.22853	12.6412	12.9745	13.2468		0.22832	14.4876	14.1165	14.764		0.22811	14.2033	14.6902	14.9029		0.22531	0.1575	0.15665	0.14984		0.22507	0.18753	0.17561	0.17164		0.22552	0.16995	0.17152	0.16881
0.23023	12.7592	13.0916	13.314		0.23026	14.6281	14.2556	14.913		0.22972	14.3015	14.7964	15.0096		0.22713	0.15867	0.15851	0.15139		0.2268	0.18944	0.17715	0.17242		0.2273	0.17135	0.17275	0.16967
0.23195	12.8463	13.2065	13.4143		0.23192	14.7266	14.3441	15.0225		0.23141	14.4128	14.9137	15.1273		0.22871	0.15978	0.15976	0.15216		0.22859	0.19109	0.17835	0.17358		0.2289	0.17273	0.17379	0.17082
0.23349	12.9482	13.3289	13.522		0.23344	14.8143	14.4325	15.1047		0.23327	14.5414	15.0425	15.2665		0.2304	0.1614	0.16028	0.15336		0.23055	0.19234	0.18044	0.17533		0.23064	0.17388	0.17522	0.17191
0.23519	13.062	13.3882	13.6506		0.23496	14.9051	14.5167	15.2058		0.23471	14.6168	15.1215	15.343		0.23206	0.16177	0.16136	0.15398		0.23221	0.19314	0.18132	0.17638		0.23227	0.17485	0.17538	0.1732
0.23696	13.1413	13.496	13.7751		0.23661	15.0169	14.6238	15.3052		0.23629	14.717	15.2264	15.4475		0.23375	0.16288	0.16292	0.15539		0.23346	0.19462	0.18229	0.17672		0.23394	0.17542	0.1766	0.17401
0.23846	13.2441	13.5983	13.8248		0.23864	15.1678	14.7735	15.4661		0.23793	14.8222	15.3364	15.5582		0.23559	0.16437	0.16373	0.15638		0.23511	0.19543	0.18326	0.17828		0.23575	0.17718	0.1787	0.17497
0.24007	13.3544	13.7081	13.9229		0.24025	15.2579	14.8542	15.5624		0.2397	14.9428	15.4593	15.6789		0.23712	0.16539	0.16402	0.15729		0.237	0.1966	0.18495	0.17964		0.23727	0.17788	0.17944	0.17662
0.24181	13.4766	13.8302	14.0355		0.24182	15.3527	14.9473	15.657		0.2416	15.0741	15.6003	15.8293		0.23875	0.16566	0.16602	0.15844		0.23887	0.19849	0.18591	0.18113		0.23895	0.17949	0.18067	0.17761
0.24366	13.6062	13.8973	14.1664		0.24345	15.4548	15.0418	15.7595		0.243	15.1434	15.6687	15.9048		0.24037	0.16695	0.16735	0.15942		0.24048	0.19955	0.18697	0.18225		0.24062	0.18108	0.18167	0.1782
0.24548	13.6757	13.9977	14.2905		0.24504	15.5569	15.1429	15.8604		0.24457	15.2441	15.7737	16.0022		0.24208	0.16869	0.16755	0.16049		0.24174	0.19987	0.18747	0.18305		0.24234	0.18168	0.18312	0.17957
0.24693	13.7492	14.1054	14.3259		0.247	15.6987	15.2766	16.0058		0.24629	15.3567	15.8912	16.123		0.2439	0.16945	0.16936	0.16194		0.24335	0.20143	0.18887	0.1844		0.24405	0.18299	0.18323	0.18044
0.24842	13.8663	14.2339	14.4213		0.24859	15.7881	15.3609	16.1031		0.24811	15.482	16.0206	16.246		0.24539	0.17015	0.17022	0.16242		0.24532	0.20342	0.19031	0.18522		0.24558	0.18352	0.18485	0.18191
0.25009	13.9812	14.3584	14.5492		0.25016	15.8816	15.4524	16.1929		0.2501	15.6211	16.1673	16.3897		0.24696	0.171	0.17076	0.16306		0.24731	0.20466	0.1919	0.1868		0.24719	0.18475	0.18575	0.18285
0.25197	14.1036	14.4081	14.6776		0.2519	15.995	15.5596	16.3145		0.25134	15.6693	16.2156	16.452		0.24865	0.17238	0.17197	0.16401		0.24882	0.206	0.1934	0.18757		0.24885	0.18596	0.18737	0.18414
0.2537	14.1629	14.5062	14.7739		0.25346	16.0877	15.6461	16.4025		0.25288	15.7688	16.3197	16.5435		0.25046	0.17393	0.17365	0.16561		0.25007	0.2068	0.19396	0.18805		0.2506	0.18742	0.18875	0.18504
0.25507	14.2707	14.6189	14.8213		0.2553	16.2161	15.7712	16.5328		0.25465	15.8877	16.4456	16.6715		0.2523	0.1744	0.17459	0.16659		0.25169	0.20743	0.19484	0.18947		0.25247	0.18857	0.18988	0.18664
0.25677	14.373	14.7498	14.9168		0.25689	16.3058	15.855	16.6319		0.25655	16.0185	16.5798	16.8043		0.25377	0.17533	0.17503	0.16757		0.25363	0.2091	0.19698	0.19084		0.25384	0.18891	0.19045	0.18757
0.25841	14.4827	14.8738	15.0402		0.25854	16.4127	15.9577	16.7349		0.2585	16.1487	16.7179	16.9536		0.25519	0.1769	0.17663	0.16852		0.25568	0.2107	0.19808	0.19261		0.2554	0.19018	0.19179	0.18807
0.26016	14.6049	14.9092	15.1819		0.26028	16.5245	16.0628	16.8543		0.25972	16.1906	16.7637	17.0136		0.25694	0.17788	0.17746	0.16898		0.25708	0.21176	0.19917	0.19296		0.25713	0.19063	0.19237	0.18947
0.26197	14.672	15.0047	15.2867		0.26179	16.6094	16.146	16.937		0.26123	16.2707	16.8594	17.092		0.25878	0.17845	0.17751	0.17081		0.25835	0.21254	0.19926	0.19424		0.259	0.1927	0.19426	0.1904
0.26337	14.7724	15.1325	15.3256		0.26359	16.733	16.2589	17.0629		0.26299	16.3889	16.9847	17.2224		0.26064	0.18012	0.18003	0.1718		0.25997	0.21362	0.20049	0.19526		0.26078	0.19419	0.19562	0.19239
0.265	14.8801	15.2609	15.4124		0.26519	16.8243	16.3458	17.1578		0.26493	16.5287	17.1254	17.3584		0.26212	0.18082	0.1808	0.17195		0.2619	0.21556	0.20205	0.19662		0.26221	0.19498	0.19655	0.19298
0.26676	15.0086	15.3573	15.5401		0.26687	16.9338	16.4518	17.2647		0.26686	16.6556	17.2592	17.512		0.26355	0.18153	0.1806	0.17324		0.26387	0.2171	0.2033	0.19828		0.26372	0.19605	0.19703	0.19409
0.26868	15.1331	15.4047	15.6783		0.2687	17.0552	16.5671	17.3925		0.26802	16.6941	17.3008	17.5639		0.26522	0.18226	0.18259	0.17421		0.26536	0.21814	0.20424	0.199		0.26544	0.19719	0.19847	0.19516
0.27047	15.1828	15.5001	15.7785		0.27015	17.1275	16.6352	17.4712		0.26953	16.7896	17.3973	17.6393		0.26705	0.18416	0.18375	0.17498		0.26671	0.21901	0.20527	0.19986		0.26742	0.19903	0.19965	0.19602
0.27171	15.2809	15.6235	15.823		0.27183	17.2371	16.7383	17.5796		0.27132	16.9102	17.5258	17.7762		0.26895	0.1854	0.1848	0.17665		0.26825	0.21963	0.20632	0.20073		0.26917	0.19948	0.20131	0.19734
0.27337	15.3936	15.7652	15.9051		0.27346	17.3349	16.8335	17.6793		0.27327	17.048	17.6683	17.9172		0.27033	0.18582	0.18583	0.17765		0.27023	0.22151	0.20789	0.20226		0.27049	0.20028	0.20159	0.1983
0.27515	15.5245	15.8701	16.023		0.27512	17.4382	16.9297	17.7835		0.27513	17.1659	17.793	18.0554		0.27183	0.18669	0.18659	0.1778		0.27228	0.22304	0.20984	0.20393		0.27195	0.20156	0.20281	0.19956
0.27711	15.6485	15.909	16.1738		0.27701	17.5698	17.0548	17.9169		0.27637	17.2111	17.8403	18.1168		0.27354	0.18797	0.18782	0.17936		0.2737	0.22434	0.21051	0.20417		0.27375	0.20295	0.20418	0.20071
0.27885	15.6839	15.9957	16.2739		0.27838	17.6276	17.1109	17.9826		0.27779	17.2938	17.9265	18.186		0.27546	0.1896	0.18859	0.18063		0.27509	0.22525	0.21121	0.2051		0.27572	0.20467	0.20558	0.20255
0.28007	15.7794	16.1234	16.3245		0.27996	17.729	17.202	18.0792		0.27963	17.4228	18.0606	18.3175		0.27737	0.19005	0.18977	0.1814		0.27667	0.22682	0.21247	0.2067		0.27758	0.20555	0.20653	0.20364
0.28172	15.9072	16.2616	16.4031		0.28174	17.8476	17.3139	18.1943		0.28157	17.5546	18.2022	18.4616		0.27876	0.19112	0.19092	0.18249		0.27873	0.22824	0.21415	0.2083		0.27884	0.20611	0.20713	0.20373
0.2836	16.0356	16.3618	16.5313		0.28338	17.9458	17.4085	18.3025		0.28345	17.6724	18.3273	18.599		0.28012	0.19201	0.19102	0.18351		0.2807	0.22946	0.21538	0.20963		0.2803	0.20687	0.20889	0.20461
0.28553	16.132	16.4063	16.6856		0.28534	18.0848	17.5426	18.4375		0.2847	17.7171	18.3711	18.6474		0.28187	0.19356	0.19282	0.18359		0.28204	0.23004	0.21584	0.21083		0.28213	0.20853	0.21017	0.20629
0.28714	16.1794	16.4884	16.7659		0.2868	18.1496	17.5987	18.514		0.28608	17.7933	18.4519	18.7093		0.28398	0.19462	0.19406	0.1852		0.2835	0.23119	0.2167	0.21129		0.28417	0.21035	0.21169	0.20796
0.28836	16.2749	16.6064	16.8233		0.2883	18.2385	17.6861	18.5986		0.28784	17.9121	18.5752	18.8351		0.28586	0.19592	0.19549	0.18698		0.28506	0.2322	0.21807	0.21248		0.28594	0.21156	0.21273	0.20939
0.28998	16.3982	16.7571	16.9005		0.29	18.3454	17.7855	18.7054		0.28986	18.0564	18.7323	18.9875		0.28711	0.19674	0.19542	0.18662		0.28696	0.23352	0.21989	0.21407		0.28722	0.21199	0.21305	0.20968
0.29185	16.5399	16.8573	17.0281		0.29181	18.4665	17.8978	18.8265		0.29175	18.1727	18.8533	19.1277		0.28845	0.1975	0.19661	0.18814		0.28902	0.23521	0.22142	0.21542		0.28865	0.21261	0.21406	0.21044
0.2938	16.6448	16.9078	17.1776		0.29383	18.6089	18.0344	18.9688		0.29305	18.2227	18.8838	19.1958		0.29022	0.19786	0.19819	0.18913		0.29032	0.23657	0.22189	0.21597		0.29047	0.21345	0.21486	0.21154
0.29551	16.6837	16.9865	17.252		0.29522	18.6601	18.0785	19.0385		0.29441	18.2959	18.9645	19.2542		0.2922	0.19983	0.19906	0.19041		0.2918	0.23795	0.22284	0.21685		0.29246	0.21511	0.21682	0.2129
0.29668	16.7704	17.1146	17.3115		0.29659	18.7321	18.1482	19.0987		0.29627	18.4249	19.1014	19.3899		0.29412	0.20157	0.20043	0.19183		0.29337	0.23905	0.22405	0.21767		0.29423	0.2166	0.21796	0.21383
0.29825	16.8981	17.269	17.3863		0.29836	18.8501	18.257	19.2168		0.29836	18.5732	19.2626	19.5455		0.29544	0.20159	0.20174	0.19243		0.29537	0.24008	0.22552	0.2192		0.29544	0.21729	0.21865	0.21543
0.30013	17.0363	17.3493	17.5136		0.30024	18.9766	18.3791	19.3439		0.30008	18.6651	19.3627	19.6728		0.29679	0.20204	0.20147	0.19269		0.29733	0.242	0.22673	0.22072		0.2969	0.21797	0.2192	0.21608
0.30215	17.1365	17.4066	17.6531		0.30222	19.1089	18.5011	19.4806		0.30144	18.7248	19.4248	19.7359		0.29862	0.20349	0.20273	0.19468		0.29862	0.24252	0.22778	0.22093		0.29874	0.21981	0.22083	0.21741
0.30374	17.181	17.4839	17.7198		0.30356	19.154	18.5414	19.5389		0.30281	18.794	19.498	19.7996		0.3007	0.20568	0.20484	0.19594		0.30023	0.24333	0.22875	0.22272		0.30082	0.22119	0.22222	0.21873
0.30496	17.2631	17.6115	17.7987		0.30493	19.2241	18.6085	19.5988		0.30464	18.9205	19.6333	19.9256		0.30236	0.20605	0.20547	0.19641		0.30179	0.2448	0.22971	0.22382		0.30247	0.22217	0.22339	0.21977
0.30647	17.3811	17.761	17.8693		0.30669	19.3432	18.7213	19.7184		0.30679	19.072	19.7933	20.0884		0.30363	0.20599	0.20593	0.19677		0.30366	0.24619	0.2312	0.22527		0.30384	0.22232	0.22449	0.2201
0.30831	17.5318	17.8354	17.9982		0.30859	19.4711	18.8408	19.8475		0.30841	19.1506	19.8805	20.1993		0.30511	0.20748	0.207	0.19847		0.30565	0.2479	0.23276	0.22657		0.30528	0.2241	0.2254	0.22153
0.31041	17.6319	17.8948	18.1271		0.31065	19.6107	18.9716	19.9933		0.30979	19.2126	19.9436	20.2652		0.30689	0.20891	0.20848	0.19857		0.30691	0.24901	0.23346	0.22735		0.30705	0.22502	0.22686	0.22292
0.31203	17.6825	17.9696	18.196		0.3119	19.641	18.9979	20.0354		0.31116	19.281	20.0182	20.333		0.30899	0.21009	0.20914	0.20015		0.3085	0.24972	0.23451	0.22833		0.30916	0.22717	0.22798	0.22453
0.31332	17.7612	18.097	18.2719		0.31324	19.7073	19.0564	20.0884		0.31301	19.4101	20.1538	20.458		0.31066	0.21038	0.21035	0.20162		0.31008	0.25113	0.23579	0.22892		0.31089	0.22791	0.2289	0.22585
0.31485	17.8893	18.2365	18.3379		0.31499	19.823	19.172	20.208		0.31507	19.5521	20.3083	20.6166		0.31202	0.21181	0.21116	0.20215		0.31195	0.25261	0.23752	0.23084		0.31214	0.22809	0.22963	0.22625
0.31679	18.0437	18.3032	18.4642		0.31699	19.9614	19.2976	20.3431		0.31669	19.6328	20.391	20.7225		0.31343	0.21314	0.21181	0.20282		0.31381	0.25367	0.23849	0.23173		0.3136	0.22876	0.2305	0.22662
0.31891	18.124	18.382	18.5923		0.31892	20.0814	19.4085	20.4705		0.31811	19.6994	20.4634	20.7889		0.31513	0.21394	0.21302	0.20425		0.31521	0.25479	0.23912	0.23239		0.31546	0.23128	0.23237	0.22814
0.32038	18.1813	18.4526	18.6598		0.32023	20.1215	19.4477	20.5245		0.31949	19.7663	20.5324	20.8625		0.31729	0.21517	0.21473	0.2055		0.31686	0.25589	0.24028	0.23331		0.31756	0.23283	0.23423	0.22969
0.32168	18.2585	18.5815	18.7318		0.32153	20.1805	19.4997	20.5717		0.3213	19.8893	20.6629	20.9765		0.31899	0.21586	0.21567	0.20617		0.31848	0.25684	0.24106	0.23467		0.31911	0.23309	0.23451	0.23123
0.32322	18.3862	18.7105	18.8146		0.32333	20.3016	19.6142	20.6883		0.32332	20.0222	20.8064	21.132		0.32028	0.21722	0.21605	0.20707		0.32024	0.25863	0.24276	0.23628		0.32051	0.23384	0.23522	0.23188
0.32517	18.5357	18.7794	18.9262		0.3252	20.4212	19.7283	20.8127		0.32495	20.1034	20.8903	21.2303		0.32182	0.21762	0.21704	0.20779		0.32211	0.26025	0.24409	0.23773		0.32191	0.23464	0.23597	0.23226
0.32725	18.6101	18.8553	19.0448		0.32708	20.5366	19.836	20.9344		0.32638	20.173	20.9642	21.3029		0.32353	0.21899	0.21844	0.20855		0.32363	0.26102	0.24491	0.23852		0.32375	0.23651	0.23739	0.23396
0.32872	18.6695	18.9212	19.1188		0.32854	20.597	19.8869	21.0029		0.32788	20.2503	21.05	21.3923		0.32568	0.22054	0.21967	0.2107		0.32524	0.26195	0.24623	0.23967		0.32596	0.23768	0.23919	0.23535
0.33008	18.7443	19.0476	19.212		0.3298	20.6445	19.9349	21.0436		0.32962	20.3618	21.1675	21.4922		0.32732	0.22183	0.22054	0.21101		0.32694	0.26311	0.24756	0.2406		0.3275	0.23902	0.2406	0.23584
0.33157	18.8717	19.1757	19.289		0.33151	20.7544	20.0354	21.1484		0.33162	20.4921	21.3068	21.6394		0.32868	0.22207	0.22145	0.21107		0.32872	0.26471	0.24879	0.24241		0.32885	0.23998	0.24098	0.23726
0.33354	19.0112	19.2432	19.3943		0.33354	20.8963	20.1686	21.2905		0.33315	20.5609	21.3772	21.7305		0.33027	0.2225	0.22201	0.21262		0.33049	0.26555	0.2501	0.24312		0.33034	0.24057	0.24236	0.23804
0.33557	19.0779	19.3151	19.5208		0.33547	21.0105	20.2768	21.416		0.33464	20.637	21.4597	21.8058		0.33195	0.22401	0.22319	0.21413		0.33196	0.26663	0.25082	0.24372		0.33222	0.24173	0.24332	0.23974
0.33696	19.1567	19.3979	19.5752		0.33696	21.0723	20.3289	21.4814		0.33621	20.7215	21.5499	21.9045		0.33407	0.22598	0.22473	0.21508		0.33358	0.2683	0.25229	0.24498		0.3343	0.24365	0.24465	0.24076
0.33842	19.2273	19.5096	19.6556		0.33822	21.1163	20.3698	21.5227		0.33788	20.8226	21.6542	21.9947		0.33558	0.22641	0.2262	0.21593		0.33529	0.26974	0.25318	0.24608		0.3358	0.24399	0.24555	0.24158
0.33992	19.3562	19.6281	19.7502		0.3399	21.2219	20.4699	21.6192		0.33987	20.9507	21.7946	22.1414		0.33696	0.22649	0.22611	0.21685		0.3369	0.27086	0.25392	0.24697		0.33722	0.24475	0.24654	0.24225
0.3419	19.4852	19.7022	19.8438		0.34199	21.3691	20.6095	21.7679		0.34148	21.0286	21.8763	22.2372		0.33857	0.22807	0.22697	0.21714		0.33864	0.2719	0.25492	0.24814		0.33869	0.24602	0.2477	0.24267
0.34384	19.5541	19.7953	19.9519		0.34389	21.4749	20.7047	21.885		0.343	21.1048	21.9585	22.3141		0.34023	0.22942	0.22892	0.21836		0.34029	0.27321	0.25623	0.24978		0.34047	0.24759	0.24886	0.2448
0.34525	19.63	19.8724	20.0236		0.34528	21.5232	20.7504	21.9342		0.34465	21.197	22.052	22.4189		0.3423	0.23056	0.22968	0.22054		0.34201	0.27415	0.25722	0.2508		0.3425	0.24923	0.25001	0.24621
0.34679	19.6959	19.9776	20.1114		0.34662	21.5752	20.7943	21.982		0.34631	21.2911	22.1541	22.5078		0.34391	0.23125	0.23057	0.2207		0.34371	0.27518	0.25859	0.25215		0.34409	0.24951	0.25064	0.2474
0.34825	19.8223	20.1041	20.1908		0.34832	21.6791	20.8949	22.0841		0.34823	21.4094	22.2809	22.6426		0.34531	0.23255	0.23145	0.22127		0.34523	0.27636	0.26029	0.25267		0.34554	0.25098	0.25214	0.24818
0.35019	19.9504	20.1585	20.2744		0.35038	21.8192	21.0254	22.2204		0.3498	21.4828	22.3423	22.7306		0.34701	0.23348	0.23264	0.22274		0.3469	0.27749	0.26121	0.25385		0.34707	0.25103	0.25277	0.2484
0.35212	20.0179	20.2389	20.3767		0.35219	21.9115	21.1089	22.327		0.3514	21.5668	22.4357	22.8149		0.34864	0.23417	0.23293	0.22336		0.34858	0.27935	0.26276	0.25531		0.34879	0.2526	0.25403	0.25003
0.3535	20.0898	20.3335	20.4517		0.35359	21.9645	21.1571	22.3769		0.35312	21.662	22.536	22.9233		0.35054	0.23535	0.23457	0.22433		0.35036	0.28012	0.26371	0.25642		0.35078	0.25429	0.25619	0.25132
0.35505	20.1726	20.4271	20.5572		0.35497	22.0205	21.2103	22.4341		0.3547	21.7426	22.6241	23.0032		0.35212	0.23678	0.2356	0.22608		0.35212	0.28153	0.2647	0.25723		0.35237	0.25536	0.25662	0.25172
0.35658	20.2843	20.5353	20.6413		0.35662	22.1167	21.2994	22.5223		0.35655	21.8526	22.7411	23.1227		0.35365	0.23753	0.23646	0.22621		0.3535	0.28255	0.26503	0.2581		0.35383	0.25639	0.25718	0.25302
0.35848	20.4028	20.6069	20.7063		0.35873	22.2607	21.433	22.6663		0.35814	21.9288	22.8212	23.2156		0.35528	0.23794	0.23699	0.22698		0.35514	0.28369	0.26601	0.25915		0.35544	0.25707	0.25826	0.25443
0.36031	20.4769	20.6947	20.8048		0.36049	22.346	21.5113	22.7611		0.35971	22.0091	22.9068	23.2974		0.35692	0.23919	0.2388	0.22832		0.35683	0.28455	0.26737	0.26048		0.35713	0.2582	0.25955	0.25559
0.36185	20.57	20.7742	20.8786		0.36188	22.3923	21.5551	22.8102		0.36155	22.1193	23.0265	23.4162		0.35882	0.24065	0.23958	0.22961		0.35872	0.28611	0.26909	0.26207		0.3591	0.25951	0.26113	0.25653
0.36355	20.6471	20.8578	20.9809		0.36333	22.456	21.6106	22.8711		0.36308	22.1891	23.0986	23.4935		0.36038	0.2418	0.24053	0.23002		0.3604	0.28766	0.27017	0.26274		0.36063	0.26039	0.26267	0.25738
0.36507	20.7523	20.9601	21.0725		0.36496	22.5457	21.6957	22.9517		0.36484	22.2908	23.2062	23.5992		0.36196	0.24207	0.24154	0.23109		0.36176	0.28803	0.27095	0.2639		0.36225	0.26157	0.26335	0.25841
0.36694	20.8788	21.035	21.129		0.36706	22.6861	21.828	23.0921		0.36645	22.3669	23.2901	23.6903		0.36368	0.24324	0.2427	0.23256		0.3634	0.28988	0.27232	0.26478		0.36386	0.26285	0.26425	0.25955
0.36883	20.9332	21.1405	21.2128		0.36874	22.7581	21.8927	23.1773		0.36808	22.4514	23.3757	23.7763		0.36527	0.24475	0.24322	0.23271		0.36519	0.29096	0.27356	0.26612		0.36546	0.26393	0.26499	0.26114
0.37017	21.0136	21.2246	21.2941		0.37017	22.811	21.9392	23.2229		0.36992	22.5578	23.4914	23.8896		0.36706	0.24579	0.24481	0.23441		0.36707	0.29274	0.27514	0.26757		0.36734	0.26554	0.2661	0.26235
0.37185	21.1082	21.2897	21.3932		0.37168	22.8777	22.0005	23.2937		0.37142	22.6062	23.5598	23.9683		0.36871	0.24597	0.24587	0.23522		0.36886	0.2937	0.27593	0.26929		0.36892	0.26593	0.26721	0.26319
0.37348	21.2018	21.3881	21.4986		0.3732	22.9504	22.0706	23.3604		0.37304	22.6913	23.648	24.0501		0.37037	0.2475	0.24657	0.23554		0.37016	0.29414	0.27703	0.2687		0.37054	0.26662	0.26891	0.26416
0.37526	21.31	21.462	21.5346		0.37521	23.0796	22.1894	23.4896		0.37475	22.7832	23.7401	24.1466		0.37211	0.24913	0.2476	0.237		0.37169	0.29544	0.27788	0.27014		0.3723	0.2677	0.26993	0.26491
0.37704	21.3816	21.5642	21.6225		0.37692	23.1588	22.2624	23.5741		0.3764	22.8662	23.8304	24.239		0.37371	0.24948	0.24886	0.23831		0.37358	0.29664	0.27886	0.27164		0.3739	0.2699	0.27084	0.26606
0.37857	21.4694	21.6559	21.7092		0.37843	23.2183	22.3176	23.6316		0.37825	22.9724	23.9413	24.3514		0.37544	0.25041	0.24971	0.23864		0.37558	0.2984	0.2808	0.27273		0.3756	0.27049	0.27161	0.26762
0.38027	21.5489	21.7123	21.8119		0.38006	23.2974	22.3893	23.7119		0.3797	23.0274	23.9989	24.4162		0.37712	0.25183	0.25048	0.23952		0.37728	0.29937	0.28122	0.27377		0.37725	0.27171	0.27265	0.26833
0.38187	21.6325	21.7962	21.9221		0.38157	23.3622	22.4526	23.7737		0.38125	23.104	24.0781	24.4907		0.3788	0.25316	0.25134	0.24116		0.37847	0.30066	0.28182	0.2741		0.37894	0.27283	0.27398	0.26993
0.38355	21.7348	21.8774	21.9402		0.38353	23.4839	22.5596	23.8888		0.38291	23.1898	24.1735	24.589		0.38061	0.25369	0.25326	0.2419		0.38005	0.30176	0.28342	0.27568		0.3807	0.27352	0.27497	0.27063
0.38525	21.8097	21.9765	22.0242		0.38525	23.5612	22.6327	23.9734		0.38467	23.285	24.2694	24.6833		0.38209	0.25447	0.25349	0.24268		0.3819	0.30287	0.28509	0.2774		0.38224	0.2745	0.27644	0.27175
0.38683	21.9152	22.082	22.1162		0.38676	23.6192	22.6877	24.0325		0.3866	23.3965	24.3884	24.803		0.38364	0.25523	0.25447	0.24443		0.38387	0.3043	0.28655	0.27876		0.38396	0.27558	0.27723	0.27263
0.38861	21.9993	22.1179	22.2192		0.38847	23.7053	22.7696	24.1165		0.38806	23.446	24.4388	24.8714		0.38535	0.2571	0.25589	0.24446		0.38558	0.30568	0.28786	0.27989		0.38563	0.27722	0.27868	0.27353
0.39024	22.0644	22.2059	22.321		0.39001	23.7696	22.8258	24.1783		0.38958	23.5174	24.5142	24.9169		0.38713	0.25752	0.25636	0.24581		0.38678	0.30611	0.28799	0.28025		0.38719	0.27847	0.27957	0.2748
0.3918	22.1628	22.2925	22.3361		0.39189	23.8739	22.9236	24.2794		0.39128	23.605	24.6076	25.0201		0.38892	0.25907	0.25767	0.24743		0.38832	0.30702	0.28921	0.28117		0.38913	0.27953	0.28074	0.27634
0.39353	22.2367	22.3953	22.4105		0.39361	23.9502	22.9923	24.3624		0.39317	23.7129	24.7188	25.127		0.3904	0.25965	0.25887	0.24765		0.39024	0.30864	0.29086	0.28289		0.39055	0.28043	0.28124	0.27722
0.39515	22.3389	22.5054	22.4971		0.39513	24.0071	23.0472	24.4155		0.39506	23.8125	24.8263	25.2427		0.39194	0.26094	0.25939	0.24838		0.39231	0.31042	0.2922	0.28409		0.39213	0.28107	0.28281	0.27781
0.39694	22.4306	22.5236	22.6041		0.39693	24.0995	23.13	24.5065		0.39644	23.8529	24.8656	25.2988		0.39369	0.26153	0.25994	0.2498		0.39392	0.31154	0.293	0.28488		0.39381	0.28199	0.28383	0.27873
0.39863	22.487	22.6075	22.7022		0.39844	24.1545	23.1802	24.5586		0.39791	23.9179	24.9349	25.3527		0.39551	0.26286	0.26198	0.2507		0.3951	0.31206	0.2935	0.28553		0.39561	0.28376	0.28525	0.28022
0.40007	22.5709	22.6996	22.7096		0.40021	24.245	23.2662	24.6506		0.39968	24.0127	25.0334	25.4527		0.39736	0.26439	0.2629	0.25162		0.39669	0.31357	0.29469	0.28676		0.39746	0.28484	0.28614	0.28122
0.40172	22.6521	22.8025	22.7814		0.40188	24.3164	23.3312	24.7171		0.40153	24.1107	25.1372	25.5532		0.39873	0.2651	0.26331	0.25257		0.39857	0.31527	0.29573	0.28793		0.39885	0.28561	0.28735	0.28186
0.40335	22.7512	22.9043	22.8847		0.4035	24.3846	23.3916	24.7895		0.40357	24.2243	25.2547	25.6793		0.40021	0.26517	0.26393	0.25372		0.40068	0.31651	0.29759	0.28991		0.40043	0.28657	0.28783	0.28324
0.40521	22.8567	22.9194	22.9796		0.40523	24.4662	23.4728	24.872		0.40478	24.2405	25.2734	25.7196		0.40191	0.26677	0.2657	0.25394		0.4022	0.31719	0.29876	0.29043		0.40212	0.28795	0.28916	0.28468
0.40701	22.8926	22.9938	23.0678		0.40687	24.5313	23.5304	24.9347		0.40618	24.2987	25.3325	25.7564		0.40377	0.26804	0.26615	0.25542		0.40343	0.31794	0.29991	0.29064		0.40395	0.28885	0.29029	0.28596
0.40835	22.9806	23.0805	23.0823		0.40853	24.6054	23.598	25.0011		0.40798	24.3968	25.4309	25.8635		0.40565	0.26886	0.26776	0.257		0.40495	0.31895	0.3008	0.29201		0.40588	0.28986	0.29169	0.28716
0.41001	23.0672	23.1874	23.1411		0.41021	24.6758	23.6626	25.0776		0.40995	24.5072	25.5482	25.9716		0.40706	0.26951	0.26906	0.25679		0.40682	0.32055	0.30175	0.29419		0.40722	0.29069	0.29322	0.28773
0.41172	23.17	23.2856	23.2379		0.41185	24.7449	23.7263	25.1393		0.41184	24.6012	25.6518	26.0856		0.40847	0.27041	0.26961	0.25783		0.40899	0.32245	0.30385	0.29562		0.4087	0.29216	0.29358	0.28761
0.41366	23.2801	23.293	23.3389		0.41362	24.8286	23.8051	25.224		0.41311	24.6241	25.67	26.1275		0.41017	0.27193	0.26983	0.25989		0.41046	0.32335	0.30391	0.29579		0.41047	0.2932	0.29423	0.28942
0.41548	23.2983	23.3647	23.4208		0.41519	24.8811	23.8533	25.2762		0.4145	24.6788	25.7229	26.1584		0.41208	0.27347	0.27157	0.25996		0.41177	0.32445	0.30489	0.29684		0.41236	0.29516	0.29568	0.29118
0.41666	23.3822	23.4681	23.4372		0.41678	24.9463	23.9137	25.3422		0.41625	24.7685	25.8175	26.2552		0.41406	0.27358	0.2734	0.2614		0.41323	0.32537	0.30576	0.29744		0.41423	0.2959	0.29697	0.2924
0.41836	23.4743	23.5629	23.4858		0.41843	25.014	23.9752	25.4049		0.41822	24.8789	25.9352	26.3648		0.41547	0.27479	0.27322	0.26249		0.41519	0.32703	0.30747	0.29871		0.41557	0.29635	0.29775	0.29312
0.42014	23.5772	23.6512	23.5696		0.42012	25.0846	24.0433	25.4741		0.4202	24.9781	26.0351	26.4804		0.41678	0.27579	0.27422	0.26245		0.41734	0.32866	0.30848	0.30038		0.41694	0.29678	0.29883	0.29387
0.42209	23.679	23.6657	23.6806		0.42194	25.1711	24.1203	25.5578		0.42147	24.9971	26.0538	26.5173		0.41859	0.27717	0.2759	0.26398		0.41876	0.32891	0.30942	0.30073		0.41874	0.29832	0.30015	0.29477
0.42389	23.6941	23.7245	23.7603		0.42352	25.2223	24.1656	25.6142		0.42278	25.0418	26.0984	26.5435		0.42055	0.27798	0.27654	0.26535		0.42018	0.32967	0.3101	0.3018		0.42078	0.30035	0.30148	0.296
0.42502	23.7685	23.8212	23.7815		0.42504	25.2766	24.2204	25.6633		0.42459	25.138	26.1978	26.6371		0.42235	0.27946	0.27754	0.26594		0.42166	0.33161	0.31171	0.30314		0.42261	0.30137	0.30259	0.29724
0.4267	23.8552	23.9222	23.8234		0.42664	25.3374	24.2736	25.7208		0.42656	25.2427	26.3077	26.7467		0.42374	0.27988	0.27902	0.2663		0.4236	0.33294	0.31332	0.30497		0.42392	0.30183	0.30292	0.29867
0.42846	23.9622	24.0042	23.9218		0.42839	25.415	24.3485	25.7969		0.42834	25.3176	26.384	26.8389		0.42515	0.28092	0.27934	0.26737		0.42576	0.33499	0.31489	0.30614		0.42529	0.30257	0.30364	0.29902
0.43047	24.0603	24.0205	24.0262		0.43029	25.5094	24.4356	25.8835		0.4297	25.3508	26.4154	26.8802		0.42688	0.28137	0.28002	0.26878		0.4271	0.33492	0.31564	0.30701		0.42714	0.30416	0.30542	0.30035
0.43224	24.0677	24.0692	24.0883		0.43194	25.5606	24.4799	25.9429		0.43104	25.3948	26.4568	26.9087		0.42896	0.28305	0.2817	0.26929		0.4285	0.3358	0.3166	0.30801		0.42916	0.30534	0.30703	0.30181
0.43332	24.1394	24.153	24.1145		0.4333	25.5922	24.5104	25.9693		0.43281	25.4844	26.5498	26.9953		0.43077	0.28492	0.283	0.27101		0.42998	0.33715	0.31741	0.30839		0.43106	0.30683	0.30835	0.30233
0.43497	24.2428	24.264	24.1529		0.435	25.6671	24.5818	26.0386		0.4348	25.5907	26.6587	27.1007		0.43208	0.28467	0.28316	0.27178		0.43186	0.3384	0.31893	0.31037		0.43225	0.307	0.30872	0.30277
0.4368	24.3376	24.3436	24.2456		0.43679	25.7443	24.6531	26.1145		0.43674	25.6798	26.7509	27.2098		0.43341	0.2854	0.28382	0.27211		0.434	0.3396	0.32004	0.31183		0.43362	0.30798	0.30924	0.30439
0.43882	24.4259	24.3648	24.3524		0.43876	25.8421	24.7422	26.2081		0.4381	25.7063	26.7769	27.2483		0.43514	0.28623	0.28526	0.27316		0.43538	0.34093	0.32029	0.31168		0.4354	0.30958	0.31098	0.30563
0.44051	24.4404	24.4067	24.3958		0.44039	25.885	24.7811	26.2594		0.4394	25.7431	26.8091	27.2653		0.43724	0.28825	0.2863	0.27514		0.43686	0.34206	0.32149	0.31306		0.43746	0.31092	0.31234	0.30785
0.44166	24.4992	24.5051	24.4267		0.44165	25.9014	24.7977	26.2666		0.44117	25.8315	26.8998	27.3515		0.43912	0.28915	0.28746	0.2752		0.43839	0.34313	0.32278	0.31348		0.43929	0.31192	0.3139	0.30816
0.44324	24.5959	24.6095	24.4618		0.44334	25.9748	24.8652	26.333		0.44324	25.9433	27.0161	27.4609		0.44039	0.28952	0.28815	0.27615		0.44023	0.34503	0.32417	0.31469		0.44061	0.3124	0.31409	0.30857
0.44513	24.6969	24.6716	24.5482		0.44522	26.0587	24.9468	26.4146		0.44514	26.0224	27.0942	27.5585		0.4418	0.29062	0.28913	0.27741		0.44226	0.34601	0.32597	0.3169		0.44193	0.31338	0.31462	0.30941
0.44713	24.7789	24.6978	24.6518		0.44719	26.1491	25.0296	26.5055		0.44644	26.0428	27.1138	27.5856		0.44355	0.29199	0.29013	0.27813		0.44367	0.34683	0.32687	0.3177		0.44372	0.31495	0.3162	0.31058
0.44882	24.7952	24.7362	24.691		0.44872	26.1799	25.0552	26.5425		0.44776	26.0792	27.1472	27.6099		0.44562	0.29262	0.2914	0.27912		0.44517	0.34783	0.32768	0.31895		0.44578	0.31634	0.31756	0.31218
0.44999	24.8439	24.8289	24.7337		0.44996	26.1957	25.0728	26.5458		0.44956	26.1685	27.2354	27.6831		0.44738	0.29423	0.29295	0.28046		0.44679	0.34873	0.32879	0.32022		0.44758	0.3173	0.31831	0.31341
0.45149	24.9276	24.9357	24.7636		0.45167	26.27	25.1417	26.6194		0.45169	26.2797	27.3524	27.8029		0.4487	0.29473	0.2932	0.28144		0.44856	0.34969	0.32985	0.32136		0.44887	0.31789	0.31957	0.31407
0.45333	25.0387	24.9791	24.8465		0.45355	26.3532	25.2196	26.6929		0.45341	26.3362	27.4075	27.8758		0.45002	0.29535	0.2938	0.28141		0.45049	0.3518	0.33113	0.32225		0.45021	0.31841	0.32041	0.31492
0.45542	25.1183	25.01	24.9345		0.45548	26.4345	25.2963	26.7782		0.4548	26.3695	27.4357	27.9026		0.45178	0.29627	0.29532	0.28287		0.45193	0.35273	0.33189	0.32317		0.45205	0.31986	0.32159	0.31576
0.45713	25.1395	25.0452	24.9736		0.45705	26.4692	25.3262	26.8149		0.45612	26.4024	27.4682	27.932		0.4539	0.29794	0.29594	0.28422		0.45349	0.35427	0.33249	0.32413		0.4542	0.32222	0.32306	0.31718
0.45832	25.1814	25.1315	25.0125		0.45827	26.4759	25.3357	26.8189		0.45791	26.4888	27.5513	28.0038		0.45572	0.29951	0.29694	0.28501		0.45514	0.3548	0.33424	0.32491		0.45589	0.32266	0.32378	0.31829
0.45988	25.2798	25.2352	25.0501		0.45996	26.5462	25.402	26.8769		0.46	26.5945	27.6624	28.1106		0.45698	0.29985	0.29811	0.28592		0.45683	0.35614	0.33485	0.32582		0.45726	0.32331	0.32408	0.31929
0.46179	25.3842	25.2743	25.1218		0.46188	26.6314	25.4822	26.9592		0.46171	26.6486	27.7112	28.1834		0.45838	0.29947	0.29882	0.28685		0.45873	0.35745	0.33667	0.32727		0.45862	0.32433	0.32536	0.32017
0.46389	25.4463	25.3171	25.2105		0.46388	26.7157	25.5603	27.0442		0.46314	26.6837	27.7437	28.2105		0.46012	0.30144	0.3	0.287		0.46027	0.35813	0.33775	0.3285		0.46039	0.32538	0.32709	0.32131
0.46544	25.4725	25.347	25.2385		0.46538	26.7396	25.5821	27.0723		0.4645	26.7153	27.7713	28.237		0.46222	0.30321	0.30098	0.28862		0.46184	0.35923	0.33886	0.32874		0.46243	0.32694	0.32881	0.32281
0.46677	25.511	25.4299	25.2819		0.46658	26.743	25.5867	27.0708		0.46629	26.7994	27.8532	28.3051		0.46405	0.30407	0.30258	0.29011		0.46359	0.36052	0.34006	0.33086		0.4642	0.32769	0.32956	0.32347
0.46823	25.6036	25.5178	25.3209		0.46823	26.8051	25.646	27.1222		0.46835	26.8958	27.9522	28.4079		0.46537	0.30432	0.30283	0.29024		0.46524	0.3623	0.34144	0.33177		0.46551	0.32908	0.32965	0.32405
0.47019	25.7104	25.5569	25.3809		0.47007	26.8818	25.7192	27.1941		0.46999	26.9426	27.9957	28.462		0.46677	0.30577	0.3038	0.29107		0.46708	0.3637	0.3423	0.33291		0.46698	0.32937	0.33082	0.32499
0.47227	25.7538	25.5958	25.4638		0.47208	26.9667	25.7954	27.2784		0.47143	26.9768	28.0269	28.4954		0.46853	0.30682	0.30474	0.29232		0.46862	0.36459	0.34356	0.33388		0.46877	0.33094	0.33213	0.32682
0.47377	25.7847	25.6334	25.502		0.47363	26.9946	25.824	27.3105		0.4729	27.0176	28.058	28.5225		0.47064	0.30791	0.30579	0.29394		0.47024	0.36588	0.34457	0.33507		0.47083	0.33261	0.33373	0.32831
0.47513	25.8199	25.7052	25.5426		0.47487	27.0011	25.8306	27.3104		0.47456	27.082	28.1233	28.5749		0.4724	0.3089	0.3073	0.29469		0.47196	0.36675	0.34588	0.3365		0.47251	0.33295	0.33482	0.32926
0.47659	25.9062	25.7938	25.59		0.47648	27.0541	25.8822	27.3545		0.47654	27.1722	28.2095	28.6673		0.47375	0.30946	0.3082	0.29555		0.47364	0.36778	0.34599	0.33707		0.47386	0.33368	0.33572	0.32985
0.47855	26.0099	25.8219	25.644		0.4784	27.1374	25.9605	27.4335		0.47818	27.2177	28.2561	28.7216		0.47517	0.31108	0.30872	0.29621		0.47532	0.36863	0.34747	0.33832		0.47536	0.33503	0.33638	0.33059
0.48056	26.049	25.8652	25.7143		0.48045	27.2207	26.0402	27.5166		0.4797	27.2604	28.2923	28.7524		0.47688	0.31122	0.30964	0.29673		0.47688	0.37	0.34877	0.33887		0.47708	0.33642	0.33697	0.33162
0.48205	26.0918	25.9042	25.7474		0.48196	27.2411	26.0593	27.5376		0.48124	27.3035	28.3319	28.7968		0.47899	0.31263	0.31164	0.29867		0.47855	0.37177	0.34966	0.33991		0.47927	0.33809	0.33904	0.3335
0.48346	26.1217	25.9642	25.7943		0.48323	27.2482	26.0644	27.5382		0.48286	27.3635	28.387	28.8358		0.48064	0.31399	0.31241	0.29978		0.48037	0.37282	0.35122	0.34129		0.48079	0.33888	0.33985	0.33433
0.48491	26.2046	26.0471	25.8428		0.48486	27.3024	26.1189	27.5866		0.48492	27.457	28.4795	28.9336		0.48206	0.31477	0.3125	0.29933		0.48194	0.37373	0.352	0.34223		0.48212	0.33919	0.34078	0.33494
0.48686	26.2925	26.0853	25.8813		0.48685	27.3876	26.1999	27.6637		0.48653	27.497	28.514	28.9787		0.4836	0.31517	0.31386	0.30082		0.48362	0.37523	0.35343	0.34388		0.48379	0.34023	0.34224	0.33613
0.48881	26.3316	26.126	25.947		0.48883	27.457	26.2647	27.7359		0.4881	27.5431	28.5558	29.0094		0.48521	0.3163	0.31496	0.30196		0.48533	0.37606	0.3544	0.34462		0.48542	0.34148	0.34309	0.33696
0.49029	26.3705	26.1734	25.9781		0.49031	27.4721	26.2801	27.7499		0.48969	27.5882	28.5987	29.0605		0.4873	0.31799	0.31514	0.30311		0.48698	0.3772	0.35599	0.34609		0.4875	0.34357	0.34445	0.33842
0.49182	26.4081	26.2273	26.022		0.49164	27.4831	26.2916	27.7563		0.4913	27.6422	28.6456	29.0942		0.48897	0.3189	0.31661	0.30393		0.48881	0.3784	0.35676	0.34736		0.48906	0.34449	0.34527	0.33913
0.49323	26.4799	26.2977	26.0837		0.49326	27.5321	26.3403	27.7961		0.49326	27.7236	28.7253	29.1743		0.49041	0.31964	0.3176	0.30527		0.49029	0.37874	0.35739	0.34811		0.49048	0.34505	0.34572	0.34005
0.49516	26.5685	26.3307	26.1075		0.49522	27.6109	26.4153	27.8684		0.49486	27.7618	28.7571	29.2173		0.49192	0.32013	0.31838	0.30538		0.49191	0.38075	0.35873	0.34884		0.49214	0.3459	0.34747	0.34158
0.49708	26.5966	26.3776	26.1675		0.4972	27.6805	26.4769	27.9411		0.49645	27.8084	28.7968	29.2484		0.49357	0.32192	0.31917	0.30625		0.49358	0.38185	0.35946	0.34998		0.49375	0.34688	0.3484	0.3428
0.49847	26.6399	26.4262	26.2088		0.49862	27.6875	26.4891	27.95		0.49815	27.8609	28.8462	29.2999		0.49558	0.32337	0.321	0.30804		0.49538	0.38355	0.36124	0.35111		0.49577	0.34805	0.35006	0.344
0.5001	26.6789	26.4647	26.2468		0.49999	27.7036	26.5069	27.9562		0.49969	27.9016	28.8809	29.3265		0.49721	0.32301	0.32164	0.30908		0.49716	0.38438	0.36226	0.35213		0.49733	0.34925	0.35041	0.34451
0.50158	26.7389	26.5303	26.3033		0.50161	27.7503	26.5502	27.9955		0.50157	27.9737	28.9485	29.3912		0.49867	0.32417	0.32205	0.30948		0.49855	0.38552	0.36317	0.35302		0.49879	0.35027	0.35121	0.34548
0.50341	26.8218	26.5615	26.3239		0.50362	27.8295	26.6295	28.0662		0.50316	28.0113	28.9789	29.4324		0.50031	0.32547	0.32376	0.31028		0.50012	0.38624	0.36435	0.35388		0.5005	0.35159	0.35245	0.34632
0.50534	26.86	26.6053	26.3676		0.50555	27.8879	26.6797	28.1317		0.50482	28.0629	29.029	29.4695		0.5019	0.32649	0.32413	0.31153		0.50189	0.38776	0.36563	0.35469		0.50214	0.35236	0.35344	0.34764
0.50686	26.9007	26.6671	26.4079		0.50691	27.8895	26.6836	28.1267		0.50656	28.1172	29.0748	29.5262		0.5038	0.32706	0.32534	0.3122		0.50371	0.38847	0.36711	0.35671		0.50408	0.35408	0.35516	0.3488
0.50844	26.9481	26.6908	26.4535		0.50837	27.9121	26.708	28.1465		0.50802	28.1458	29.097	29.5393		0.50543	0.32812	0.32665	0.31309		0.50553	0.39014	0.3681	0.35766		0.5057	0.35507	0.3559	0.35024
0.51004	27.002	26.7508	26.5119		0.50994	27.9513	26.748	28.1776		0.50985	28.2133	29.1585	29.5963		0.50702	0.32947	0.32756	0.31424		0.50687	0.39088	0.36834	0.35859		0.50719	0.35516	0.35712	0.35083
0.51185	27.0724	26.7921	26.5211		0.51195	28.0292	26.823	28.2502		0.51146	28.2512	29.1912	29.6334		0.50868	0.33061	0.32823	0.31497		0.50839	0.39222	0.36956	0.35938		0.50891	0.35636	0.35781	0.35209
0.51364	27.1054	26.8302	26.5579		0.51374	28.0702	26.8609	28.2924		0.51314	28.3012	29.2341	29.6693		0.51028	0.33138	0.32891	0.31595		0.51017	0.39298	0.37053	0.36113		0.51052	0.35761	0.359	0.35274
0.5152	27.1523	26.8866	26.6002		0.51519	28.0841	26.8774	28.3033		0.51496	28.3618	29.2906	29.7271		0.51217	0.33261	0.33088	0.31732		0.51208	0.39501	0.372	0.36217		0.51227	0.35937	0.35976	0.35356
0.51687	27.2009	26.9072	26.6473		0.5167	28.1067	26.9016	28.3214		0.51641	28.3838	29.3037	29.744		0.51374	0.3336	0.33151	0.31773		0.51386	0.39576	0.37312	0.36336		0.51393	0.35986	0.36092	0.35518
0.5185	27.2394	26.951	26.7072		0.51822	28.1374	26.9287	28.3402		0.51808	28.4337	29.3462	29.7812		0.5154	0.33468	0.3316	0.3195		0.5152	0.39679	0.37422	0.36407		0.51553	0.36091	0.36262	0.35599
0.52017	27.305	26.9912	26.7138		0.52018	28.2095	27.0021	28.4128		0.51974	28.4777	29.3806	29.8135		0.51714	0.33517	0.33358	0.32015		0.51671	0.39766	0.37538	0.36463		0.51729	0.36227	0.36335	0.35757
0.52197	27.3362	27.0369	26.7463		0.52197	28.2507	27.0411	28.4536		0.5214	28.5231	29.4248	29.8508		0.51866	0.33591	0.33426	0.32081		0.51852	0.39879	0.37684	0.36592		0.5189	0.36252	0.3643	0.35817
0.52351	27.38	27.0953	26.7928		0.52347	28.2668	27.0566	28.4607		0.52327	28.5858	29.4776	29.907		0.52041	0.33768	0.3354	0.32128		0.52055	0.4002	0.37798	0.36733		0.52062	0.36408	0.36548	0.35884
0.52523	27.4418	27.1044	26.8422		0.52507	28.2989	27.09	28.4891		0.52465	28.5982	29.4809	29.9167		0.52211	0.33874	0.33628	0.3229		0.52226	0.40192	0.37882	0.36779		0.52226	0.36541	0.36645	0.35976
0.52695	27.4655	27.1413	26.8977		0.52659	28.3214	27.1131	28.5066		0.52621	28.64	29.5162	29.9356		0.5238	0.33938	0.33749	0.32365		0.5235	0.40266	0.37954	0.36884		0.52387	0.36648	0.36732	0.36116
0.52851	27.5255	27.1836	26.8936		0.5285	28.3868	27.1788	28.5671		0.52796	28.6923	29.5626	29.9865		0.52556	0.33992	0.33875	0.32448		0.52496	0.40381	0.38055	0.3696		0.52574	0.36788	0.36863	0.36238
0.53028	27.5668	27.2307	26.9219		0.53029	28.4258	27.2158	28.6051		0.52966	28.7389	29.6005	30.0185		0.52699	0.34105	0.33902	0.3253		0.52678	0.40518	0.38161	0.37106		0.52734	0.36879	0.36973	0.36367
0.53187	27.6049	27.2905	26.9696		0.53181	28.4434	27.2338	28.6191		0.53163	28.8087	29.6634	30.0788		0.52871	0.34249	0.34004	0.32679		0.52885	0.40657	0.3834	0.37295		0.52889	0.36995	0.37065	0.36411
0.53355	27.6613	27.2971	27.0206		0.53353	28.4849	27.2763	28.6487		0.53306	28.8194	29.6654	30.0932		0.53033	0.34328	0.34155	0.32695		0.5306	0.40751	0.38413	0.37396		0.5305	0.37058	0.37214	0.36569
0.53534	27.6819	27.3297	27.0802		0.53509	28.5045	27.2953	28.6703		0.53457	28.8532	29.6907	30.1027		0.53208	0.34404	0.34188	0.32823		0.53187	0.40809	0.3847	0.37457		0.53227	0.37139	0.37276	0.36634
0.53682	27.7257	27.3762	27.0577		0.53691	28.5583	27.3477	28.7141		0.53627	28.8991	29.728	30.1429		0.53393	0.34556	0.34328	0.32928		0.53333	0.40886	0.38624	0.37559		0.53412	0.3728	0.37397	0.36738
0.53848	27.7659	27.4256	27.081		0.53866	28.5899	27.3799	28.7465		0.53805	28.9523	29.7736	30.1821		0.5354	0.34637	0.34422	0.32967		0.53515	0.41046	0.38755	0.37665		0.53561	0.37412	0.37483	0.36825
0.54014	27.8116	27.4811	27.1341		0.54015	28.603	27.3971	28.7564		0.54012	29.0288	29.8431	30.2451		0.537	0.34678	0.3447	0.33115		0.53726	0.41246	0.38919	0.37868		0.53716	0.37484	0.37606	0.36981
0.54191	27.87	27.477	27.1809		0.54195	28.6507	27.4403	28.7898		0.54149	29.0271	29.8336	30.2563		0.53864	0.3476	0.34612	0.3322		0.53892	0.41349	0.39033	0.37959		0.53884	0.37591	0.37714	0.37094
0.54365	27.8791	27.5052	27.235		0.54349	28.6646	27.4596	28.8105		0.54285	29.0475	29.8412	30.2461		0.54045	0.34937	0.34708	0.33237		0.54021	0.4142	0.39052	0.37933		0.54061	0.37727	0.37848	0.37177
0.54503	27.916	27.5529	27.2249		0.54522	28.7084	27.5015	28.8422		0.54461	29.0996	29.887	30.2896		0.54234	0.35068	0.3481	0.33364		0.54165	0.41513	0.39128	0.38025		0.54243	0.37847	0.37954	0.37256
0.54669	27.9583	27.604	27.2381		0.54688	28.7338	27.5275	28.8685		0.54651	29.1603	29.9401	30.3312		0.54367	0.35071	0.34823	0.33483		0.54346	0.41634	0.3929	0.38209		0.54399	0.37933	0.38042	0.37379
0.54836	28.0054	27.6635	27.2807		0.5485	28.7607	27.5582	28.8896		0.54848	29.2197	29.9892	30.3887		0.54519	0.35116	0.35012	0.33521		0.5455	0.41799	0.39417	0.38332		0.54539	0.3799	0.38111	0.37391
0.55018	28.0652	27.641	27.3411		0.55026	28.8002	27.5938	28.9229		0.54981	29.2172	29.9805	30.3926		0.54693	0.35282	0.35124	0.33649		0.5472	0.41878	0.39545	0.38494		0.54709	0.38109	0.38199	0.37532
0.55204	28.0719	27.6644	27.3857		0.55181	28.8136	27.6113	28.9343		0.55119	29.2377	29.9881	30.3813		0.54874	0.35417	0.35152	0.33784		0.54853	0.41934	0.39602	0.38553		0.54891	0.38246	0.38354	0.37722
0.5534	28.1044	27.7175	27.3693		0.5535	28.8502	27.6483	28.9608		0.55295	29.2889	30.0297	30.4235		0.55067	0.3551	0.3526	0.33854		0.54997	0.42078	0.39692	0.38658		0.55085	0.38399	0.38462	0.37875
0.55501	28.1509	27.7643	27.3816		0.55527	28.8871	27.6844	28.9975		0.55486	29.3487	30.0831	30.4648		0.55201	0.35519	0.35359	0.33901		0.5518	0.42257	0.39849	0.38744		0.5523	0.38457	0.386	0.37897
0.55681	28.2003	27.8184	27.4272		0.55686	28.9033	27.7051	29.0099		0.55692	29.4136	30.1401	30.5264		0.55346	0.35671	0.35393	0.34006		0.55386	0.42374	0.3997	0.3888		0.55371	0.38523	0.38635	0.37952
0.55865	28.2558	27.8082	27.4831		0.55861	28.9431	27.7433	29.0391		0.55816	29.3987	30.1146	30.5165		0.55518	0.35755	0.35519	0.34102		0.55549	0.42541	0.40157	0.38984		0.5554	0.38601	0.38722	0.38075
0.56051	28.2517	27.8215	27.5145		0.56018	28.9545	27.7567	29.0535		0.55948	29.4134	30.1157	30.5		0.55705	0.35931	0.35656	0.3419		0.5568	0.42575	0.40163	0.39046		0.55727	0.38748	0.38858	0.38216
0.56175	28.2799	27.864	27.5055		0.56179	28.9806	27.7848	29.0724		0.56127	29.4657	30.1596	30.5408		0.55907	0.35952	0.35749	0.34328		0.55827	0.42661	0.40271	0.39129		0.55918	0.38907	0.39036	0.38304
0.56336	28.3276	27.9245	27.5158		0.56345	29.0059	27.8126	29.0932		0.56325	29.5293	30.2171	30.5896		0.56035	0.36042	0.35818	0.34416		0.56009	0.42764	0.40408	0.39218		0.56065	0.39	0.39091	0.38456
0.56515	28.3787	27.969	27.5589		0.56512	29.0329	27.8404	29.1133		0.56518	29.5782	30.2577	30.6334		0.56177	0.36155	0.35894	0.34431		0.56218	0.42917	0.40517	0.39408		0.56196	0.39049	0.39164	0.38495
0.56707	28.4382	27.9527	27.6141		0.5669	29.0719	27.8788	29.1451		0.56654	29.5757	30.2376	30.6306		0.56352	0.36309	0.36048	0.34567		0.56383	0.43023	0.4065	0.3951		0.56373	0.39177	0.393	0.38606
0.56894	28.4157	27.965	27.6519		0.56851	29.0852	27.8932	29.1627		0.56778	29.5802	30.237	30.61		0.56551	0.36323	0.36139	0.34723		0.56515	0.43098	0.40692	0.39573		0.56573	0.39306	0.39483	0.38718
0.57006	28.4391	28.0105	27.6427		0.57	29.0969	27.9074	29.1627		0.56958	29.6323	30.2771	30.644		0.56752	0.36474	0.36268	0.34779		0.56668	0.43257	0.40793	0.39645		0.56758	0.39372	0.39533	0.38843
0.57164	28.4922	28.0665	27.6471		0.57169	29.1275	27.9422	29.1934		0.57146	29.6858	30.3243	30.6844		0.56881	0.36557	0.36363	0.34881		0.56859	0.43371	0.40939	0.39877		0.56897	0.3951	0.396	0.38904
0.57351	28.539	28.0979	27.6889		0.57339	29.1563	27.9717	29.2146		0.57338	29.7343	30.3615	30.7288		0.57013	0.36654	0.36331	0.34963		0.57064	0.4358	0.41098	0.3995		0.57027	0.39582	0.39658	0.38973
0.57546	28.5931	28.0889	27.7506		0.5753	29.2019	28.0192	29.2531		0.57477	29.7354	30.3556	30.7307		0.5719	0.36687	0.36498	0.3499		0.57209	0.43629	0.41151	0.40035		0.57208	0.3969	0.39872	0.39122
0.57724	28.5829	28.0992	27.7751		0.5769	29.2106	28.0239	29.2633		0.57607	29.7415	30.3447	30.711		0.57387	0.36816	0.3667	0.35139		0.57349	0.43697	0.4126	0.40122		0.57414	0.39877	0.39988	0.39284
0.57839	28.5962	28.1423	27.7652		0.57828	29.2102	28.031	29.2547		0.57777	29.7852	30.3808	30.7345		0.5759	0.36981	0.36739	0.35279		0.57502	0.43756	0.41389	0.40228		0.5759	0.39935	0.40075	0.39421
0.57994	28.6387	28.1974	27.7693		0.57998	29.2424	28.0654	29.2823		0.57981	29.8514	30.438	30.7858		0.57713	0.37054	0.36763	0.35308		0.57684	0.43912	0.41505	0.40319		0.57733	0.40013	0.4014	0.39441
0.58174	28.6992	28.2353	27.8122		0.58179	29.2783	28.1005	29.3126		0.58176	29.897	30.4751	30.8291		0.57843	0.37086	0.36891	0.35379		0.57894	0.44076	0.41648	0.40457		0.57863	0.40062	0.4017	0.39468
0.58378	28.7437	28.2261	27.87		0.58375	29.3249	28.1512	29.3528		0.58321	29.9017	30.4679	30.8282		0.58021	0.3723	0.37025	0.35478		0.5805	0.44179	0.41725	0.40524		0.58036	0.40177	0.40328	0.39577
0.58562	28.7274	28.2304	27.8839		0.58537	29.3287	28.1523	29.3604		0.58448	29.9005	30.4556	30.8099		0.58223	0.37368	0.3704	0.3564		0.58187	0.44314	0.41819	0.40619		0.58237	0.40362	0.40486	0.39691
0.58672	28.7397	28.2723	27.8797		0.58664	29.3169	28.1471	29.339		0.58616	29.9425	30.4847	30.8277		0.5842	0.37525	0.37224	0.35696		0.58341	0.44364	0.41908	0.40735		0.58426	0.40506	0.4058	0.399
0.58824	28.7852	28.3339	27.8809		0.58835	29.3482	28.1806	29.3639		0.58826	30.0107	30.5482	30.8818		0.5855	0.3753	0.37322	0.35802		0.58526	0.44561	0.42012	0.40872		0.58564	0.40579	0.40653	0.3998
0.59008	28.8412	28.3585	27.9223		0.59018	29.3862	28.2187	29.3959		0.59017	30.0496	30.573	30.9202		0.58675	0.37555	0.37284	0.3586		0.58727	0.44663	0.42186	0.41003		0.58697	0.40602	0.40749	0.40008
0.59208	28.8726	28.3486	27.98		0.59217	29.4328	28.2669	29.4366		0.59155	30.0462	30.5615	30.9062		0.58855	0.3771	0.37446	0.35914		0.58878	0.44743	0.42211	0.41094		0.58868	0.40727	0.4087	0.40125
0.59375	28.8636	28.3527	27.9913		0.59372	29.4294	28.267	29.4419		0.59286	30.0489	30.5504	30.8916		0.59056	0.37887	0.37626	0.36071		0.59019	0.44832	0.42326	0.4121		0.59073	0.40865	0.40962	0.4026
0.59498	28.8739	28.3956	27.9884		0.5949	29.4121	28.2521	29.4091		0.59459	30.0911	30.5828	30.9113		0.59248	0.37962	0.37718	0.36272		0.5918	0.44953	0.42451	0.4129		0.59259	0.41001	0.41117	0.40405
0.59647	28.917	28.4533	27.9906		0.59671	29.4543	28.2952	29.4458		0.59663	30.1518	30.6355	30.9554		0.5938	0.37959	0.37698	0.36217		0.59356	0.45071	0.42566	0.4139		0.59392	0.41035	0.41162	0.40426
0.59831	28.9721	28.4672	28.0286		0.59852	29.4854	28.3303	29.4735		0.59847	30.1831	30.654	30.9919		0.59506	0.38056	0.37822	0.36282		0.59551	0.45238	0.42722	0.41551		0.5953	0.41152	0.41266	0.405
0.60036	29.01	28.4631	28.0745		0.60051	29.5303	28.3762	29.5111		0.59985	30.1836	30.6448	30.9741		0.59681	0.38228	0.37984	0.3639		0.59703	0.4532	0.42811	0.41615		0.597	0.41278	0.41409	0.40656
0.60215	29.0008	28.4642	28.0822		0.60211	29.5311	28.3785	29.5177		0.60122	30.1897	30.6389	30.9701		0.59881	0.38309	0.38006	0.3649		0.59858	0.4544	0.42939	0.41686		0.59909	0.41422	0.41542	0.40829
0.60338	29.0051	28.5056	28.0885		0.60326	29.5063	28.3571	29.4819		0.60288	30.2253	30.6636	30.979		0.60073	0.3842	0.38175	0.36638		0.60016	0.45569	0.42992	0.41772		0.60101	0.41514	0.41637	0.40951
0.60483	29.047	28.5634	28.0874		0.60497	29.5396	28.3949	29.5083		0.60498	30.2893	30.7159	31.0271		0.60209	0.38477	0.38258	0.36721		0.60193	0.4565	0.43157	0.41951		0.6022	0.41589	0.41677	0.40955
0.60669	29.1086	28.5746	28.1153		0.60684	29.5761	28.4324	29.5405		0.60677	30.3136	30.7329	31.0557		0.60341	0.3856	0.38231	0.36759		0.60378	0.45797	0.43289	0.42084		0.60358	0.41673	0.41775	0.40987
0.60884	29.1332	28.5717	28.1617		0.60886	29.6205	28.4784	29.5796		0.60815	30.3126	30.719	31.0374		0.60511	0.38687	0.38384	0.36877		0.60533	0.45843	0.43307	0.42157		0.60532	0.4175	0.41901	0.41128
0.61049	29.1233	28.574	28.1652		0.61041	29.6151	28.4749	29.5777		0.60959	30.323	30.7176	31.0343		0.60716	0.38741	0.38562	0.37042		0.60686	0.45962	0.43413	0.42246		0.6074	0.4195	0.42027	0.41263
0.61174	29.1274	28.612	28.1767		0.61156	29.5892	28.456	29.5442		0.61123	30.3531	30.7365	31.0408		0.6091	0.38937	0.38653	0.37113		0.60849	0.46109	0.43548	0.42373		0.60919	0.42037	0.42177	0.41416
0.61317	29.1703	28.6579	28.1797		0.61321	29.6177	28.4836	29.5616		0.61331	30.4138	30.7888	31.0881		0.61045	0.38998	0.38702	0.37131		0.61024	0.46249	0.43641	0.42445		0.61053	0.42151	0.42243	0.41458
0.61511	29.228	28.6656	28.2036		0.61506	29.6527	28.5223	29.5924		0.61503	30.4311	30.7934	31.1048		0.61177	0.39077	0.38788	0.37251		0.61201	0.46361	0.43834	0.42602		0.61201	0.42178	0.42293	0.4156
0.6172	29.2419	28.6718	28.2488		0.61713	29.7001	28.5735	29.6395		0.61642	30.4313	30.784	31.0888		0.61347	0.39141	0.38898	0.3739		0.61362	0.46464	0.4389	0.42677		0.61367	0.42332	0.42387	0.41683
0.61876	29.2378	28.6708	28.254		0.61869	29.6954	28.5668	29.6336		0.61795	30.4475	30.7874	31.092		0.61563	0.39274	0.39035	0.37441		0.61528	0.46547	0.43998	0.42798		0.61576	0.42414	0.42565	0.41823
0.62012	29.2389	28.6986	28.2661		0.61986	29.6706	28.5497	29.6026		0.61947	30.4663	30.7946	31.088		0.61747	0.39415	0.39147	0.37547		0.61699	0.46665	0.44101	0.42887		0.61757	0.42601	0.42711	0.41891
0.62154	29.2803	28.745	28.2752		0.62146	29.6922	28.5731	29.6151		0.62146	30.5198	30.8375	31.1258		0.61877	0.39533	0.39218	0.37677		0.61862	0.46763	0.44199	0.42982		0.61889	0.42648	0.42746	0.42006
0.62344	29.3381	28.7486	28.2939		0.62344	29.7394	28.6225	29.6531		0.62319	30.5405	30.8481	31.1459		0.62022	0.39503	0.39235	0.37663		0.62034	0.46903	0.44326	0.4308		0.62043	0.42732	0.42868	0.42062
0.6255	29.3494	28.76	28.3279		0.6255	29.7793	28.666	29.6954		0.62469	30.5492	30.847	31.137		0.6218	0.39578	0.39387	0.37779		0.62191	0.47019	0.44385	0.43155		0.62208	0.42861	0.42958	0.42199
0.62709	29.3464	28.7631	28.3348		0.62702	29.7713	28.6569	29.6852		0.62632	30.5706	30.8563	31.1449		0.62388	0.39824	0.39518	0.37934		0.62363	0.47163	0.44511	0.43272		0.62422	0.42982	0.43124	0.42353
0.6285	29.3487	28.787	28.3455		0.62821	29.7457	28.6393	29.6573		0.62784	30.5846	30.8589	31.141		0.62566	0.39938	0.3959	0.38003		0.6253	0.47281	0.44616	0.43444		0.62586	0.43077	0.43159	0.4244
0.6299	29.3867	28.8321	28.3611		0.62984	29.7683	28.6651	29.6693		0.62977	30.6316	30.8947	31.1725		0.62704	0.39892	0.39653	0.38091		0.62692	0.47382	0.44721	0.43543		0.62715	0.43145	0.43295	0.42463
0.63185	29.4326	28.8373	28.3702		0.63185	29.8145	28.711	29.71		0.63151	30.6523	30.9064	31.1899		0.62861	0.40011	0.39785	0.3819		0.62862	0.47461	0.44901	0.43648		0.62884	0.43245	0.43375	0.42596
0.6338	29.4403	28.8494	28.4009		0.63394	29.8547	28.7523	29.7467		0.63303	30.6618	30.9037	31.1811		0.63018	0.40141	0.3982	0.38239		0.63022	0.476	0.44953	0.43734		0.63042	0.43398	0.43506	0.4263
0.63537	29.4465	28.8586	28.4033		0.63541	29.8379	28.7426	29.7322		0.63473	30.6872	30.9156	31.1926		0.63222	0.40278	0.40007	0.38379		0.63203	0.47658	0.45123	0.4387		0.63244	0.43556	0.43626	0.42876
0.63687	29.4455	28.8772	28.4215		0.63668	29.8199	28.7262	29.7089		0.63629	30.7004	30.9187	31.1907		0.63399	0.40329	0.40091	0.38531		0.63375	0.47852	0.45271	0.43947		0.63411	0.43613	0.43717	0.42943
0.63826	29.4733	28.9112	28.4371		0.63821	29.831	28.7449	29.709		0.63814	30.7376	30.9465	31.2115		0.63536	0.40385	0.40165	0.38596		0.63523	0.47934	0.45291	0.44019		0.63553	0.43695	0.43794	0.42984
0.64007	29.5197	28.9182	28.4429		0.64029	29.8848	28.7961	29.7563		0.63986	30.756	30.9551	31.2261		0.63702	0.40581	0.40223	0.38622		0.63689	0.4808	0.45425	0.4413		0.63717	0.43759	0.43908	0.43115
0.64202	29.5233	28.9289	28.4679		0.64227	29.9119	28.8267	29.7862		0.6414	30.7657	30.9511	31.2175		0.63852	0.40642	0.40298	0.38744		0.6386	0.48212	0.4552	0.44275		0.63879	0.43864	0.44013	0.43209
0.64356	29.5347	28.9445	28.4727		0.64363	29.8913	28.81	29.7627		0.64317	30.7947	30.9715	31.2345		0.64049	0.40744	0.40499	0.38889		0.64042	0.48299	0.4565	0.44322		0.64075	0.44071	0.44136	0.43334
0.64514	29.5378	28.9536	28.4905		0.64509	29.8901	28.8129	29.7544		0.64468	30.8003	30.9644	31.2257		0.64222	0.40789	0.40524	0.389		0.64213	0.48397	0.45735	0.44485		0.64237	0.4414	0.44261	0.4345
0.64658	29.5617	28.9842	28.5118		0.64653	29.8903	28.8158	29.7513		0.64648	30.8325	30.9866	31.243		0.64368	0.40938	0.40587	0.38975		0.64351	0.48494	0.45812	0.44548		0.64383	0.4423	0.44303	0.43483
0.6484	29.6069	28.9866	28.5064		0.64857	29.9383	28.8696	29.7896		0.64814	30.8492	30.9912	31.248		0.6453	0.41025	0.40768	0.39141		0.64515	0.48565	0.45906	0.44688		0.64554	0.44278	0.44414	0.43644
0.65038	29.612	29.0049	28.524		0.65056	29.9678	28.8974	29.8189		0.64976	30.8643	30.9963	31.2508		0.6469	0.41085	0.40782	0.39169		0.64684	0.48677	0.46061	0.44783		0.64716	0.44362	0.445	0.43727
0.65191	29.6241	29.0204	28.5338		0.65192	29.9454	28.8799	29.7955		0.65151	30.89	31.011	31.2597		0.64872	0.41153	0.40907	0.39276		0.64873	0.48864	0.46212	0.44899		0.64902	0.44493	0.44619	0.43853
0.65355	29.6333	29.0262	28.5491		0.65341	29.9465	28.8867	29.7924		0.65312	30.9019	31.0106	31.2629		0.65042	0.41297	0.41024	0.39393		0.65047	0.48999	0.463	0.45016		0.65069	0.4462	0.4476	0.43935
0.65506	29.6519	29.0512	28.5731		0.65491	29.9491	28.891	29.7858		0.65479	30.9218	31.0204	31.2645		0.65197	0.41413	0.41074	0.39428		0.65183	0.49028	0.46403	0.45085		0.65213	0.44736	0.44871	0.44014
0.65683	29.6859	29.0561	28.559		0.65691	29.9917	28.937	29.822		0.65648	30.9394	31.0265	31.2722		0.65369	0.41469	0.4117	0.39522		0.6534	0.49146	0.46478	0.4517		0.65388	0.44884	0.44999	0.4413
0.65871	29.6929	29.0739	28.5713		0.6588	30.0108	28.9586	29.8428		0.65808	30.9527	31.0327	31.2738		0.6553	0.41544	0.4129	0.39654		0.65515	0.4928	0.46616	0.45273		0.65548	0.44972	0.45045	0.44215
0.66025	29.7036	29.0952	28.5927		0.66019	29.9932	28.9445	29.8211		0.65992	30.9837	31.0471	31.2864		0.65705	0.41678	0.41417	0.39783		0.65707	0.49464	0.4676	0.45425		0.65729	0.451	0.45152	0.44343
0.66192	29.7192	29.0897	28.6048		0.66171	29.9957	28.9515	29.8192		0.66145	30.9875	31.0425	31.2839		0.65878	0.41828	0.4144	0.39786		0.65892	0.49485	0.46855	0.45532		0.659	0.45155	0.45225	0.44483
0.6635	29.7283	29.1073	28.6355		0.66322	29.9971	28.9567	29.8136		0.66306	31.0016	31.0463	31.2803		0.66034	0.41866	0.41598	0.39942		0.66015	0.49584	0.46908	0.45612		0.66052	0.45214	0.45329	0.44548
0.66517	29.7589	29.1171	28.6214		0.66514	30.0333	28.9949	29.8424		0.66468	31.0162	31.0506	31.2833		0.66216	0.41959	0.4169	0.40079		0.6617	0.49688	0.46982	0.45714		0.6623	0.45315	0.45471	0.44622
0.667	29.7613	29.1324	28.6303		0.66696	30.0465	29.0105	29.8574		0.6664	31.0373	31.0598	31.2897		0.66376	0.42076	0.41746	0.40091		0.66348	0.49865	0.47129	0.45874		0.66389	0.45479	0.45594	0.44708
0.66855	29.7796	29.1564	28.6449		0.66845	30.0398	29.0085	29.8462		0.66818	31.0627	31.0746	31.2991		0.66541	0.42219	0.41889	0.4017		0.66556	0.50032	0.47289	0.46009		0.66559	0.45572	0.4569	0.44856
0.67034	29.7951	29.1424	28.6662		0.6701	30.0498	29.0212	29.8507		0.66976	31.0681	31.0693	31.3025		0.66716	0.42262	0.42015	0.40374		0.66729	0.50175	0.47417	0.46085		0.66725	0.45655	0.45809	0.44996
0.6719	29.8009	29.1546	28.6984		0.67161	30.0456	29.0226	29.8446		0.67131	31.0791	31.0694	31.2942		0.66872	0.42331	0.42047	0.40316		0.66845	0.50187	0.47464	0.46115		0.66893	0.45813	0.45857	0.45095
0.67347	29.8259	29.1761	28.6764		0.67345	30.0744	29.0529	29.8621		0.67291	31.0913	31.0714	31.2926		0.67053	0.42492	0.42122	0.40505		0.67002	0.50328	0.47554	0.46228		0.67077	0.45897	0.45962	0.45196
0.67528	29.8308	29.1882	28.6771		0.67525	30.0877	29.0693	29.8782		0.67466	31.1158	31.0855	31.3022		0.67216	0.42557	0.42301	0.40653		0.67181	0.50436	0.47734	0.46334		0.67233	0.45954	0.46067	0.4528
0.67688	29.8486	29.2189	28.6987		0.67681	30.0836	29.07	29.8703		0.67655	31.1475	31.1052	31.3191		0.67367	0.42636	0.42385	0.4062		0.67386	0.50527	0.47821	0.46481		0.6739	0.46074	0.46221	0.45343
0.67862	29.8698	29.2048	28.7229		0.67846	30.0935	29.0836	29.8735		0.67821	31.1542	31.1009	31.3255		0.67538	0.42718	0.42368	0.40731		0.67565	0.50642	0.47937	0.4658		0.67558	0.46184	0.46326	0.45443
0.68034	29.8644	29.2136	28.7467		0.68008	30.0963	29.0891	29.8735		0.67958	31.1497	31.0865	31.3023		0.67712	0.42832	0.42518	0.40888		0.67685	0.50723	0.47968	0.46639		0.67725	0.46275	0.46424	0.4551
0.68183	29.882	29.2282	28.7223		0.68188	30.1169	29.1121	29.8869		0.68126	31.1707	31.0971	31.3049		0.67893	0.42966	0.42632	0.40987		0.67831	0.508	0.48039	0.46729		0.67907	0.46416	0.46526	0.45713
0.68355	29.8918	29.2496	28.7225		0.68368	30.1285	29.1273	29.8993		0.68307	31.1964	31.1127	31.3191		0.68049	0.43044	0.42662	0.41012		0.68015	0.50929	0.48164	0.46881		0.68065	0.46529	0.46622	0.45794
0.68513	29.9071	29.2818	28.7414		0.68516	30.1186	29.1214	29.885		0.68506	31.2327	31.1364	31.3381		0.68198	0.4308	0.42793	0.41113		0.68225	0.51178	0.48408	0.47045		0.68212	0.46503	0.46667	0.45894
0.6869	29.9311	29.2597	28.7713		0.68679	30.1277	29.1355	29.888		0.68663	31.229	31.1241	31.3391		0.68366	0.43214	0.42928	0.41258		0.68404	0.51274	0.48507	0.47157		0.68381	0.46654	0.46754	0.45933
0.68866	29.9171	29.2605	28.8014		0.68846	30.1342	29.1439	29.8931		0.68791	31.2185	31.1029	31.3065		0.68543	0.43343	0.43	0.41294		0.68519	0.51307	0.48548	0.47145		0.68561	0.46829	0.46915	0.46055
0.68999	29.9293	29.282	28.7682		0.69018	30.1471	29.1598	29.8998		0.68962	31.2409	31.1141	31.3114		0.68726	0.4343	0.43095	0.4144		0.68668	0.51403	0.48643	0.47289		0.68749	0.4694	0.47073	0.46169
0.69166	29.9508	29.3062	28.7629		0.69196	30.1603	29.1774	29.9119		0.69148	31.2686	31.1328	31.3273		0.68892	0.43483	0.43194	0.41571		0.68856	0.51539	0.48774	0.47427		0.689	0.4706	0.47158	0.46281
0.6934	29.9629	29.33	28.7873		0.69355	30.1591	29.18	29.9052		0.69345	31.3015	31.1546	31.3455		0.69022	0.43543	0.43292	0.41542		0.69065	0.51645	0.48903	0.47564		0.69038	0.47105	0.47229	0.46344
0.69516	29.9936	29.3056	28.815		0.69517	30.1623	29.1892	29.9048		0.69497	31.2948	31.137	31.3433		0.69191	0.43653	0.43313	0.4168		0.69226	0.51793	0.49005	0.47638		0.69212	0.47241	0.47315	0.46475
0.69707	29.9795	29.3059	28.8334		0.69686	30.1701	29.1955	29.911		0.69624	31.2841	31.1156	31.3074		0.69374	0.43844	0.43429	0.41825		0.69351	0.51854	0.49091	0.47734		0.6939	0.47326	0.47408	0.46606
0.69839	29.9883	29.3248	28.8082		0.69849	30.1747	29.2069	29.9091		0.69793	31.3053	31.128	31.3173		0.69551	0.43866	0.43596	0.41856		0.69495	0.5196	0.49138	0.47767		0.69584	0.47452	0.47548	0.46718
0.70001	30.0029	29.3546	28.8039		0.70018	30.1814	29.2178	29.9148		0.69981	31.3349	31.1456	31.3307		0.69716	0.43953	0.43641	0.4192		0.69681	0.52127	0.49236	0.47881		0.69741	0.47526	0.47653	0.46753
0.70173	30.0243	29.3848	28.8225		0.70183	30.1863	29.2219	29.9137		0.70174	31.3624	31.1652	31.3473		0.69849	0.4406	0.43737	0.42023		0.69889	0.52251	0.494	0.48055		0.69872	0.47626	0.47755	0.46847
0.70358	30.0565	29.3515	28.8466		0.7036	30.1998	29.2427	29.9207		0.7033	31.3593	31.1492	31.343		0.70016	0.4419	0.43877	0.42123		0.70053	0.52341	0.4954	0.48121		0.70037	0.47757	0.47855	0.46926
0.70558	30.0344	29.3463	28.8649		0.70525	30.1989	29.2444	29.9232		0.70455	31.3442	31.1244	31.3092		0.70204	0.44266	0.43956	0.42175		0.70181	0.52395	0.49623	0.4818		0.70217	0.4782	0.47971	0.47029
0.70677	30.0352	29.3706	28.8486		0.70677	30.1966	29.2463	29.9123		0.70623	31.3648	31.1347	31.3126		0.70399	0.44352	0.44007	0.42323		0.70326	0.52468	0.49726	0.48339		0.70415	0.47998	0.48105	0.47243
0.7083	30.0567	29.3984	28.8375		0.70841	30.2013	29.2554	29.9137		0.70815	31.3962	31.1584	31.3292		0.70558	0.44454	0.44163	0.42464		0.70512	0.5262	0.49854	0.48449		0.70563	0.48028	0.48153	0.47316
0.71009	30.0809	29.4168	28.8552		0.71011	30.2098	29.2652	29.9196		0.71015	31.426	31.1754	31.3524		0.70677	0.44574	0.44198	0.42445		0.70728	0.52767	0.50029	0.48596		0.70702	0.48112	0.48199	0.47332
0.71203	30.1047	29.3915	28.888		0.71187	30.2223	29.2807	29.9257		0.71164	31.4154	31.1562	31.3397		0.70847	0.4463	0.44259	0.42584		0.70888	0.52894	0.50069	0.487		0.7087	0.4822	0.48368	0.47459
0.71391	30.0803	29.3872	28.9021		0.7136	30.2271	29.2901	29.9318		0.71284	31.3987	31.1292	31.3034		0.71043	0.44719	0.44423	0.42702		0.71021	0.53012	0.50145	0.48733		0.71059	0.48384	0.48526	0.47581
0.71512	30.0806	29.4059	28.8921		0.71498	30.2121	29.2791	29.9107		0.7145	31.4178	31.137	31.3046		0.71244	0.44886	0.44586	0.42774		0.71164	0.53102	0.50177	0.4878		0.71254	0.48505	0.4864	0.4769
0.71663	30.0995	29.43	28.8778		0.71668	30.2232	29.2926	29.9178		0.71632	31.4427	31.1532	31.3151		0.71393	0.44998	0.44595	0.42837		0.71351	0.53233	0.5035	0.4896		0.71408	0.48607	0.48697	0.47797
0.71842	30.1293	29.4482	28.8938		0.71839	30.2315	29.3052	29.9218		0.71835	31.4745	31.1734	31.3391		0.71514	0.44974	0.44624	0.42938		0.71558	0.53348	0.50533	0.4907		0.7153	0.48653	0.48762	0.47889
0.72041	30.1595	29.432	28.9283		0.72022	30.2489	29.3261	29.9346		0.71988	31.4681	31.1589	31.3313		0.71682	0.45064	0.44798	0.42989		0.71716	0.53432	0.50611	0.49134		0.71699	0.48749	0.48845	0.47977
0.72234	30.1262	29.4208	28.9386		0.72205	30.2577	29.3378	29.9456		0.72113	31.453	31.1345	31.2987		0.71882	0.45286	0.44896	0.43139		0.71851	0.53486	0.50719	0.49249		0.719	0.48866	0.48969	0.48104
0.72344	30.121	29.4385	28.9225		0.72333	30.232	29.3197	29.9153		0.72275	31.4682	31.1387	31.297		0.72077	0.45386	0.4497	0.43309		0.71996	0.53631	0.50785	0.49326		0.72111	0.49007	0.49147	0.48241
0.72493	30.1453	29.4713	28.9125		0.72497	30.2415	29.3298	29.9174		0.72467	31.4996	31.1601	31.3133		0.72223	0.4538	0.45033	0.43307		0.72179	0.53735	0.50908	0.49488		0.72244	0.49099	0.49216	0.48296
0.72677	30.1731	29.4855	28.929		0.72682	30.2586	29.3493	29.9302		0.72672	31.5297	31.1822	31.3373		0.72343	0.45466	0.45172	0.43304		0.72389	0.53909	0.51138	0.49627		0.72365	0.49155	0.49317	0.48362
0.72878	30.1914	29.4755	28.96		0.72872	30.2768	29.3728	29.9449		0.72821	31.52	31.1613	31.3215		0.7251	0.45582	0.45227	0.43493		0.72553	0.54078	0.51179	0.49744		0.72535	0.49301	0.49408	0.4849
0.73063	30.1662	29.4612	28.9609		0.73046	30.2765	29.3743	29.9487		0.7295	31.5067	31.1377	31.2955		0.72713	0.45747	0.45359	0.43629		0.72688	0.5406	0.51211	0.49809		0.72725	0.49399	0.49522	0.48661
0.73176	30.1619	29.4771	28.9521		0.73166	30.2472	29.3498	29.9122		0.73112	31.521	31.1434	31.2914		0.72914	0.4582	0.45492	0.43654		0.72834	0.54206	0.51316	0.4987		0.72937	0.49539	0.49656	0.48726
0.73324	30.1806	29.5116	28.9441		0.7333	30.2571	29.3641	29.9164		0.7331	31.5545	31.1686	31.3104		0.73055	0.4584	0.4554	0.43784		0.73015	0.54302	0.51433	0.49949		0.73079	0.49603	0.497	0.4881
0.73506	30.2047	29.5219	28.9579		0.73512	30.2742	29.3843	29.9279		0.73509	31.5768	31.1791	31.3292		0.73181	0.45927	0.45613	0.43884		0.73228	0.54456	0.51555	0.50099		0.73198	0.4966	0.49773	0.48839
0.73698	30.2229	29.5058	28.9929		0.73709	30.2972	29.4103	29.9486		0.73656	31.5662	31.159	31.3087		0.73341	0.46057	0.45701	0.43859		0.73381	0.54533	0.51635	0.5022		0.73369	0.49797	0.49939	0.48944
0.7388	30.2067	29.4959	28.99		0.7388	30.2945	29.41	29.9476		0.73791	31.5553	31.1406	31.289		0.7355	0.46228	0.45828	0.44065		0.73523	0.54645	0.51788	0.5027		0.73578	0.50007	0.50087	0.49092
0.74009	30.1955	29.5123	28.9782		0.73998	30.2635	29.3845	29.9128		0.73951	31.5678	31.1429	31.282		0.73746	0.4629	0.45961	0.44195		0.73671	0.54738	0.51881	0.50359		0.73766	0.50045	0.50203	0.49298
0.74147	30.2132	29.5434	28.9742		0.74163	30.2738	29.3981	29.9161		0.74148	31.5995	31.1636	31.2981		0.73878	0.46314	0.46036	0.44193		0.7385	0.54894	0.51975	0.50441		0.73893	0.50131	0.50258	0.49301
0.74328	30.246	29.5442	28.9834		0.74346	30.2903	29.4181	29.9272		0.74347	31.6227	31.1791	31.3172		0.74011	0.46475	0.46086	0.44299		0.74051	0.55067	0.5211	0.50617		0.74032	0.50174	0.50285	0.49396
0.74536	30.2602	29.5355	29.0144		0.74551	30.3165	29.4471	29.9507		0.74488	31.6084	31.1551	31.2957		0.74168	0.46532	0.46125	0.44382		0.74204	0.55124	0.52219	0.50735		0.74199	0.50293	0.50374	0.49521
0.74718	30.2502	29.5274	29.0113		0.74716	30.3069	29.4399	29.9445		0.74625	31.6004	31.1361	31.2775		0.74367	0.466	0.46301	0.44534		0.7435	0.55189	0.52247	0.50807		0.74405	0.50439	0.50566	0.49614
0.74853	30.2359	29.5412	29.0012		0.74829	30.2735	29.4128	29.906		0.74787	31.6126	31.1411	31.2699		0.74573	0.46766	0.46462	0.44579		0.74513	0.55282	0.52372	0.50951		0.74593	0.50546	0.5068	0.49725
0.74986	30.2518	29.5762	29.0004		0.74993	30.2839	29.4266	29.9083		0.74991	31.6473	31.1638	31.2885		0.7471	0.46832	0.4645	0.44677		0.74683	0.55423	0.52496	0.51071		0.74731	0.50628	0.50754	0.49781
0.75168	30.2863	29.5733	29.0025		0.75176	30.2993	29.4443	29.9218		0.75179	31.6592	31.1689	31.3017		0.74846	0.46939	0.46529	0.44758		0.74873	0.55544	0.52604	0.51175		0.74863	0.50739	0.50842	0.49893
0.75384	30.2966	29.5616	29.0285		0.75383	30.3265	29.4758	29.9448		0.75317	31.6454	31.1463	31.2773		0.75003	0.4693	0.46661	0.44821		0.75033	0.55704	0.52702	0.51244		0.75026	0.50809	0.50917	0.49981
0.75554	30.2805	29.5575	29.0305		0.75545	30.3134	29.4658	29.9349		0.75461	31.6412	31.1325	31.2625		0.75214	0.47141	0.46739	0.44999		0.75192	0.55792	0.5283	0.51323		0.7523	0.50932	0.51063	0.50139
0.75686	30.2706	29.5667	29.0252		0.75657	30.2799	29.4341	29.8965		0.75622	31.652	31.1336	31.255		0.7541	0.47246	0.46902	0.45126		0.75349	0.5587	0.52914	0.51426		0.75428	0.51047	0.51177	0.50252
0.75827	30.287	29.5978	29.0282		0.75817	30.2868	29.4485	29.896		0.75822	31.6828	31.1567	31.2736		0.75544	0.47333	0.46962	0.45116		0.75516	0.55983	0.53052	0.51521		0.7556	0.51122	0.51253	0.50287
0.76008	30.3181	29.5947	29.028		0.76003	30.3047	29.4684	29.9126		0.76	31.6896	31.1523	31.2774		0.75691	0.47375	0.47028	0.45188		0.75713	0.56153	0.53175	0.51668		0.75702	0.5123	0.51357	0.5036
0.7622	30.3189	29.5845	29.0505		0.76212	30.3328	29.4993	29.9358		0.76146	31.6816	31.1371	31.2591		0.75846	0.47432	0.47077	0.45334		0.75866	0.56203	0.53277	0.51742		0.75865	0.51331	0.51477	0.50438
0.76381	30.3102	29.5837	29.0519		0.76371	30.3183	29.4873	29.9221		0.76295	31.6804	31.1267	31.2474		0.76053	0.47632	0.4726	0.45416		0.76025	0.56291	0.53387	0.51864		0.76073	0.51459	0.516	0.50647
0.76523	30.3021	29.5859	29.0494		0.76492	30.2895	29.4643	29.8914		0.76448	31.6841	31.1204	31.2348		0.76255	0.47766	0.47379	0.45511		0.76194	0.56425	0.53478	0.51932		0.7626	0.51612	0.51694	0.50766
0.7666	30.3159	29.6119	29.0538		0.76644	30.2916	29.4701	29.8848		0.76644	31.7129	31.1415	31.2515		0.76373	0.47766	0.47403	0.45602		0.76354	0.56543	0.53572	0.52068		0.76394	0.51627	0.51757	0.508
0.76842	30.3509	29.6138	29.054		0.76839	30.3165	29.4965	29.9073		0.76826	31.7243	31.1428	31.2567		0.76525	0.47807	0.47465	0.45675		0.76533	0.56651	0.5366	0.52222		0.76546	0.51724	0.51821	0.50897
0.77051	30.348	29.6086	29.0694		0.77047	30.3405	29.5262	29.9277		0.76972	31.7149	31.1253	31.2408		0.76684	0.47974	0.47633	0.45688		0.76693	0.5684	0.53764	0.52268		0.76707	0.51828	0.51925	0.51005
0.77214	30.3363	29.6115	29.0737		0.77204	30.3255	29.5121	29.9175		0.77132	31.72	31.1221	31.2329		0.76887	0.48142	0.47713	0.45865		0.76859	0.56888	0.53867	0.52353		0.76911	0.51988	0.52122	0.51128
0.77352	30.3322	29.6113	29.0694		0.77326	30.2967	29.4894	29.8831		0.77285	31.7211	31.1139	31.2214		0.77077	0.48148	0.47841	0.46006		0.77033	0.56975	0.5397	0.52489		0.77088	0.52095	0.52243	0.51236
0.77496	30.3414	29.6338	29.0786		0.77483	30.3016	29.4963	29.8791		0.77479	31.7479	31.1305	31.2331		0.7721	0.48213	0.47879	0.46033		0.77188	0.57086	0.54147	0.52539		0.77223	0.52132	0.52276	0.51279
0.77675	30.3725	29.6352	29.0728		0.77678	30.3244	29.5226	29.9004		0.77656	31.7543	31.1303	31.2353		0.77367	0.48374	0.47969	0.46074		0.77365	0.57187	0.54227	0.52657		0.77377	0.52244	0.52348	0.51403
0.77885	30.3694	29.6328	29.0828		0.77895	30.3521	29.5526	29.9226		0.77809	31.7508	31.1177	31.2229		0.7752	0.48479	0.4804	0.46203		0.77532	0.57287	0.54338	0.52775		0.77536	0.52334	0.5245	0.51498
0.78037	30.3592	29.6372	29.0852		0.78036	30.325	29.5301	29.9024		0.77979	31.7602	31.1185	31.2191		0.77717	0.48522	0.48172	0.46386		0.77697	0.57431	0.54445	0.52855		0.7774	0.5245	0.52594	0.51638
0.78183	30.3584	29.6373	29.0872		0.78162	30.3025	29.5101	29.8732		0.78134	31.7595	31.1099	31.2099		0.77907	0.48648	0.48335	0.46367		0.77879	0.57551	0.54594	0.5301		0.77918	0.52568	0.52698	0.51757
0.78329	30.3605	29.6528	29.0971		0.78317	30.3031	29.5158	29.8665		0.78319	31.7792	31.119	31.2136		0.78043	0.4877	0.48318	0.46487		0.78028	0.57675	0.54635	0.53094		0.78055	0.52692	0.52731	0.51776
0.78496	30.3866	29.6571	29.0961		0.78516	30.3307	29.5464	29.8904		0.78491	31.7822	31.1157	31.2149		0.78202	0.48854	0.48466	0.4661		0.78198	0.57775	0.54695	0.53177		0.7822	0.52782	0.52904	0.51857
0.78695	30.3885	29.6527	29.0957		0.78722	30.3504	29.5694	29.9094		0.78644	31.7796	31.1028	31.1982		0.78362	0.48899	0.48548	0.4663		0.78362	0.57856	0.54839	0.533		0.78377	0.52898	0.52989	0.51978
0.78857	30.3833	29.6619	29.1		0.78868	30.3278	29.5491	29.8891		0.78818	31.7919	31.1081	31.199		0.78549	0.48973	0.48606	0.46711		0.78541	0.57971	0.54967	0.53404		0.78565	0.52969	0.53131	0.52132
0.79012	30.3862	29.6562	29.1033		0.79	30.3084	29.5346	29.8654		0.78976	31.7903	31.0975	31.1923		0.78729	0.49111	0.48724	0.46868		0.78711	0.58084	0.55025	0.53527		0.78738	0.53075	0.53224	0.52244
0.79169	30.386	29.6662	29.1125		0.79153	30.3072	29.5376	29.857		0.79149	31.8027	31.1012	31.1891		0.78868	0.49193	0.48827	0.46907		0.78857	0.58163	0.55153	0.53613		0.78887	0.53153	0.53193	0.52327
0.79331	30.4085	29.6686	29.1046		0.79355	30.3343	29.569	29.8794		0.79314	31.8044	31.094	31.1857		0.79033	0.49268	0.48943	0.4699		0.79019	0.5827	0.55279	0.53703		0.79049	0.53232	0.53387	0.52385
0.79528	30.4099	29.6706	29.1068		0.7956	30.3519	29.5856	29.8972		0.79475	31.8071	31.0901	31.1763		0.79186	0.49334	0.48904	0.47126		0.79189	0.58422	0.554	0.53802		0.79208	0.53368	0.53499	0.52459
0.79688	30.4075	29.6804	29.1077		0.79697	30.3244	29.5649	29.8701		0.79653	31.8195	31.0943	31.1776		0.79365	0.49468	0.49092	0.4724		0.79366	0.58533	0.55547	0.53888		0.79398	0.5351	0.53638	0.52618
0.79848	30.4119	29.6794	29.1138		0.79841	30.3127	29.5555	29.8551		0.79809	31.8169	31.0819	31.1689		0.79548	0.49628	0.49222	0.47271		0.79551	0.5867	0.55657	0.54018		0.7956	0.53571	0.5373	0.52689
0.80011	30.412	29.679	29.1261		0.79989	30.307	29.5532	29.8422		0.79975	31.8242	31.0811	31.1634		0.79701	0.49629	0.49265	0.47353		0.79687	0.58734	0.55675	0.54116		0.79715	0.53718	0.53813	0.52792
0.80176	30.4275	29.6834	29.119		0.80187	30.3315	29.5828	29.8631		0.80153	31.8345	31.0833	31.1644		0.7987	0.49749	0.49341	0.47484		0.7984	0.58847	0.55778	0.54243		0.79885	0.53796	0.5389	0.5292
0.80363	30.4318	29.6866	29.1169		0.80384	30.3431	29.5931	29.8763		0.80314	31.8343	31.075	31.1562		0.80032	0.4984	0.49472	0.47543		0.80013	0.58967	0.55892	0.54344		0.80045	0.53819	0.5396	0.52998
0.80524	30.4274	29.6959	29.1163		0.80518	30.3173	29.5747	29.8476		0.80489	31.8456	31.0787	31.1535		0.80204	0.49957	0.49577	0.47669		0.80206	0.59055	0.56028	0.54454		0.80223	0.53969	0.54122	0.53072
0.80687	30.4366	29.688	29.1262		0.8067	30.3114	29.5727	29.8402		0.80644	31.8393	31.0641	31.1439		0.80383	0.50057	0.49592	0.47759		0.80384	0.59128	0.56136	0.54581		0.80394	0.5411	0.54249	0.53164
0.80856	30.4308	29.6902	29.1419		0.80817	30.3031	29.5657	29.8262		0.80806	31.8442	31.061	31.1353		0.80535	0.50083	0.49756	0.47835		0.80522	0.59213	0.56181	0.54633		0.80556	0.54192	0.54342	0.53314
0.81013	30.4409	29.691	29.1345		0.81013	30.3266	29.5939	29.8421		0.80973	31.8489	31.0573	31.1326		0.8071	0.50206	0.49842	0.47882		0.80675	0.59386	0.56284	0.54757		0.80729	0.54358	0.5445	0.53387
0.81194	30.4433	29.6972	29.1245		0.81205	30.3339	29.6044	29.8553		0.81135	31.8522	31.054	31.1251		0.80882	0.50384	0.49936	0.48019		0.80848	0.59513	0.56419	0.54838		0.80888	0.54376	0.54515	0.53546
0.81355	30.4453	29.7095	29.1333		0.8135	30.3173	29.59	29.8347		0.81317	31.8665	31.0604	31.127		0.81039	0.50433	0.50037	0.48166		0.81041	0.59669	0.56558	0.54972		0.81061	0.545	0.54613	0.53636
0.8152	30.4551	29.7024	29.1424		0.8151	30.3139	29.59	29.8278		0.81475	31.8607	31.0461	31.1217		0.81201	0.5052	0.50137	0.48138		0.81225	0.59738	0.56722	0.55071		0.81234	0.5457	0.54705	0.53727
0.81695	30.4541	29.7003	29.1589		0.81655	30.3017	29.5826	29.8117		0.81623	31.8573	31.0355	31.1029		0.81369	0.50589	0.5018	0.48267		0.81352	0.59806	0.56752	0.55118		0.81396	0.54739	0.54833	0.53836
0.81853	30.4537	29.6996	29.1477		0.81847	30.3235	29.6055	29.8266		0.81797	31.8673	31.0371	31.1038		0.8155	0.50718	0.5031	0.48452		0.81497	0.59882	0.56816	0.55202		0.81576	0.54835	0.54972	0.53907
0.82025	30.4581	29.7096	29.1329		0.82036	30.3293	29.6158	29.8378		0.81966	31.8737	31.0353	31.0997		0.81715	0.50799	0.50448	0.48443		0.81677	0.60019	0.5695	0.55386		0.81729	0.5493	0.55038	0.53986
0.82189	30.4613	29.7252	29.1419		0.82183	30.3134	29.6041	29.8164		0.82155	31.8901	31.0459	31.1057		0.81863	0.50822	0.50424	0.48489		0.81874	0.60182	0.57089	0.55546		0.81885	0.55	0.55087	0.54139
0.82357	30.4706	29.7178	29.1555		0.82351	30.3158	29.6075	29.8159		0.82316	31.8842	31.0315	31.0996		0.82037	0.51009	0.5059	0.48664		0.82069	0.60358	0.57202	0.55641		0.82056	0.55098	0.5523	0.54239
0.82534	30.4627	29.7078	29.1703		0.82498	30.3013	29.5984	29.801		0.82454	31.874	31.0136	31.0742		0.82209	0.51135	0.5071	0.48724		0.82188	0.60416	0.5726	0.55698		0.82225	0.55207	0.55294	0.54359
0.82687	30.4649	29.7166	29.1521		0.8269	30.321	29.6212	29.8129		0.82626	31.8846	31.0159	31.0747		0.82387	0.51186	0.50833	0.48786		0.82329	0.6045	0.5733	0.55768		0.82412	0.55304	0.5547	0.5443
0.82845	30.4657	29.7258	29.1395		0.82869	30.3209	29.622	29.8152		0.82804	31.8947	31.0185	31.0761		0.82557	0.51204	0.50839	0.48968		0.82516	0.6061	0.57462	0.55875		0.82567	0.55409	0.55567	0.54484
0.83014	30.4719	29.7422	29.1497		0.83019	30.3067	29.6138	29.7982		0.83003	31.9153	31.0328	31.0835		0.82696	0.51308	0.50947	0.48993		0.82718	0.60739	0.57634	0.55997		0.82712	0.55473	0.55651	0.54532
0.83184	30.4841	29.731	29.1646		0.83192	30.3125	29.6199	29.7972		0.83162	31.9045	31.0138	31.0787		0.82861	0.51474	0.51026	0.49032		0.829	0.60874	0.57745	0.56119		0.82884	0.55608	0.55757	0.54687
0.83366	30.4771	29.7162	29.1805		0.83345	30.3005	29.6135	29.7877		0.83289	31.8882	30.9897	31.043		0.83035	0.51573	0.51106	0.49133		0.83028	0.60888	0.57839	0.56152		0.83064	0.55701	0.55848	0.54836
0.83513	30.475	29.7252	29.161		0.83522	30.3104	29.6257	29.7929		0.83461	31.8987	30.9927	31.0443		0.83225	0.51606	0.51242	0.49294		0.83165	0.61004	0.57911	0.56244		0.83252	0.55864	0.55941	0.54934
0.83673	30.4743	29.7388	29.1462		0.83692	30.3081	29.627	29.7882		0.83643	31.9119	30.9984	31.0478		0.83389	0.51741	0.51351	0.49388		0.8335	0.61162	0.5801	0.56365		0.83402	0.55892	0.56034	0.55046
0.83834	30.4843	29.7536	29.1562		0.8385	30.3008	29.623	29.7768		0.83841	31.9305	31.0121	31.0569		0.83525	0.5185	0.51406	0.49392		0.8355	0.6129	0.58197	0.56561		0.83543	0.55993	0.56123	0.55117
0.84013	30.4999	29.7354	29.1715		0.84029	30.3081	29.6315	29.7839		0.83999	31.9196	30.9919	31.0496		0.83684	0.51899	0.51441	0.4951		0.8373	0.61397	0.58259	0.56662		0.8371	0.5607	0.56245	0.55165
0.84206	30.4925	29.7228	29.1857		0.84181	30.2943	29.6243	29.7676		0.84117	31.8988	30.9637	31.0122		0.83862	0.51971	0.51587	0.4963		0.8385	0.61462	0.5829	0.56716		0.83888	0.56195	0.56374	0.55259
0.84354	30.4825	29.7331	29.1688		0.84352	30.2986	29.6291	29.7675		0.84293	31.9141	30.9721	31.0165		0.84049	0.52122	0.51727	0.49708		0.83992	0.61566	0.58414	0.5677		0.8408	0.56366	0.56472	0.55449
0.84498	30.4913	29.748	29.1523		0.84528	30.3006	29.6341	29.7697		0.84478	31.927	30.9786	31.0202		0.84222	0.52231	0.51777	0.49791		0.84173	0.61651	0.58506	0.56897		0.84235	0.56445	0.56537	0.5553
0.84674	30.5005	29.7638	29.1584		0.84688	30.2928	29.6323	29.7588		0.8468	31.9474	30.9896	31.0308		0.84347	0.52278	0.51817	0.49898		0.84386	0.6183	0.58703	0.57039		0.84369	0.56531	0.56611	0.55548
0.84857	30.5169	29.7443	29.1715		0.84859	30.2941	29.6364	29.7569		0.84839	31.9358	30.9719	31.0207		0.84511	0.52347	0.51994	0.49892		0.84554	0.61951	0.58832	0.5711		0.84535	0.56605	0.56714	0.55663
0.85056	30.5057	29.7296	29.1853		0.85021	30.2873	29.6308	29.7498		0.84951	31.9109	30.9409	30.9841		0.84699	0.52486	0.52034	0.50075		0.84686	0.61987	0.58895	0.57187		0.84716	0.56693	0.56895	0.55852
0.85193	30.4909	29.7396	29.1729		0.85171	30.2779	29.6264	29.737		0.85122	31.9237	30.9456	30.9832		0.84901	0.5262	0.52191	0.50253		0.84829	0.6216	0.58965	0.57272		0.84921	0.56872	0.57021	0.55952
0.85332	30.4999	29.7549	29.1569		0.85344	30.2809	29.6322	29.7383		0.85312	31.94	30.9556	30.9892		0.85065	0.52736	0.52295	0.50227		0.85007	0.62283	0.59117	0.57377		0.85081	0.56933	0.57078	0.55981
0.85509	30.5135	29.7691	29.1614		0.85507	30.2782	29.6332	29.732		0.85514	31.9581	30.964	31.0009		0.85185	0.52722	0.52359	0.50293		0.85214	0.62431	0.59194	0.57498		0.85199	0.57037	0.57148	0.56066
0.85698	30.5283	29.7522	29.1778		0.85688	30.2848	29.6444	29.7373		0.85666	31.944	30.9461	30.9876		0.85353	0.52804	0.52388	0.50467		0.854	0.62513	0.59297	0.5763		0.85374	0.57158	0.57215	0.5623
0.85894	30.5101	29.7356	29.1925		0.85859	30.2806	29.6385	29.732		0.85785	31.9222	30.9142	30.9521		0.85551	0.52963	0.52527	0.50529		0.8552	0.62532	0.59363	0.57702		0.85565	0.57277	0.57357	0.56365
0.86025	30.4975	29.7418	29.1803		0.86	30.2648	29.6298	29.7134		0.85944	31.928	30.9148	30.9457		0.85745	0.53128	0.52714	0.50647		0.8566	0.62604	0.5944	0.57829		0.85754	0.5738	0.57509	0.56458
0.86165	30.5078	29.7548	29.164		0.8617	30.2684	29.6353	29.7137		0.86134	31.9462	30.9253	30.9521		0.85898	0.53165	0.52679	0.50738		0.85847	0.62738	0.59615	0.57926		0.85904	0.5743	0.57596	0.56519
0.86341	30.5227	29.7686	29.169		0.86338	30.2668	29.6381	29.7105		0.8634	31.9667	30.9414	30.9696		0.86015	0.53145	0.52747	0.50793		0.86059	0.62942	0.59726	0.58065		0.86036	0.57497	0.57627	0.56519
0.86532	30.5385	29.7563	29.1874		0.86525	30.2777	29.6508	29.7178		0.86494	31.9526	30.9194	30.9556		0.8618	0.53279	0.52893	0.50853		0.86218	0.63037	0.59859	0.58133		0.86205	0.57636	0.57759	0.56675
0.86722	30.519	29.7402	29.1959		0.86699	30.2734	29.6486	29.7155		0.86613	31.9313	30.8909	30.9214		0.86373	0.53482	0.52997	0.51008		0.86358	0.63126	0.59959	0.58205		0.864	0.57802	0.57866	0.56815
0.8686	30.5043	29.7448	29.1831		0.86831	30.2518	29.6319	29.6884		0.86774	31.9376	30.8905	30.9144		0.86581	0.5353	0.53094	0.51108		0.86494	0.63183	0.59985	0.58257		0.86594	0.57892	0.57965	0.56949
0.86993	30.5143	29.7612	29.1696		0.87002	30.2575	29.6384	29.6912		0.86971	31.9596	30.9059	30.9242		0.8673	0.53593	0.53208	0.5111		0.86674	0.6333	0.60117	0.58419		0.86743	0.5794	0.58042	0.57045
0.8717	30.5296	29.7759	29.1737		0.87177	30.2587	29.6452	29.6923		0.87177	31.9764	30.9163	30.9398		0.86853	0.53631	0.53281	0.51212		0.86894	0.63512	0.60279	0.58579		0.86866	0.58007	0.58123	0.57064
0.87369	30.5437	29.7636	29.1901		0.87369	30.2719	29.6609	29.699		0.87328	31.9625	30.8945	30.9225		0.87014	0.53765	0.53307	0.51354		0.87058	0.63582	0.60354	0.58661		0.8703	0.58109	0.58285	0.57185
0.8756	30.5269	29.7474	29.1972		0.87549	30.2671	29.6577	29.698		0.87447	31.939	30.8673	30.8922		0.87216	0.53939	0.53489	0.51453		0.87192	0.63577	0.60378	0.58756		0.87227	0.58287	0.58424	0.57293
0.87692	30.5103	29.7524	29.1836		0.87666	30.2357	29.6305	29.6635		0.87611	31.9475	30.867	30.8844		0.87428	0.54025	0.53665	0.5157		0.87335	0.63739	0.60504	0.58797		0.87434	0.58476	0.58547	0.5743
0.87824	30.5165	29.7708	29.1719		0.87833	30.2415	29.6393	29.6629		0.87813	31.9704	30.8827	30.896		0.87554	0.54046	0.53604	0.51606		0.8752	0.63887	0.60613	0.58966		0.87573	0.58463	0.58571	0.57476
0.87995	30.5295	29.7793	29.1799		0.88009	30.2456	29.6465	29.6664		0.88019	31.986	30.8927	30.9082		0.87685	0.54156	0.5367	0.51712		0.87731	0.64062	0.60771	0.59142		0.87698	0.58495	0.58597	0.57552
0.88187	30.5433	29.7665	29.1972		0.88209	30.2612	29.6648	29.6805		0.88167	31.9686	30.8682	30.8919		0.87846	0.5426	0.53868	0.51737		0.87887	0.64149	0.6087	0.59179		0.87869	0.58567	0.58738	0.57654
0.88377	30.531	29.753	29.197		0.88387	30.2565	29.6606	29.6761		0.88293	31.9494	30.8434	30.8632		0.88044	0.54361	0.53876	0.51907		0.88027	0.64237	0.60938	0.59256		0.88068	0.5873	0.5887	0.57802
0.8852	30.5149	29.7571	29.1838		0.88496	30.2203	29.6308	29.6366		0.88447	31.9519	30.8384	30.85		0.88246	0.54465	0.5405	0.52023		0.88169	0.64246	0.61059	0.59289		0.88261	0.58921	0.59039	0.57924
0.88652	30.5195	29.7735	29.1744		0.88662	30.2259	29.6385	29.6388		0.88656	31.9788	30.8574	30.8647		0.88385	0.54512	0.54132	0.52036		0.88348	0.64427	0.61222	0.59407		0.88401	0.58991	0.59104	0.57982
0.88823	30.5359	29.7805	29.1782		0.88842	30.2318	29.6472	29.6412		0.88854	31.988	30.8629	30.8755		0.88517	0.54616	0.54164	0.52113		0.88552	0.6453	0.61332	0.59541		0.88526	0.59026	0.59155	0.58013
0.89023	30.5506	29.7669	29.1968		0.89043	30.2479	29.6689	29.6552		0.88989	31.9677	30.8362	30.8502		0.88669	0.54692	0.54247	0.52221		0.88713	0.64663	0.61406	0.59643		0.88693	0.59148	0.5925	0.5819
0.89214	30.5384	29.7553	29.1958		0.89227	30.2437	29.6637	29.6564		0.89132	31.9587	30.8204	30.8348		0.88865	0.54771	0.54386	0.52261		0.88859	0.64769	0.61504	0.59706		0.88894	0.59294	0.59387	0.58311
0.89356	30.5221	29.7633	29.1839		0.8933	30.205	29.6294	29.6124		0.89281	31.9555	30.8108	30.8175		0.89072	0.54964	0.54581	0.52451		0.8901	0.64838	0.61562	0.59826		0.89095	0.5938	0.59512	0.58442
0.89486	30.5271	29.7806	29.1782		0.89493	30.2092	29.6381	29.6108		0.89486	31.9811	30.8293	30.8291		0.89216	0.55025	0.54565	0.52549		0.89178	0.65016	0.61672	0.59951		0.89227	0.59426	0.5959	0.58477
0.8966	30.5455	29.7803	29.1766		0.89681	30.2207	29.6496	29.6183		0.89682	31.9891	30.8321	30.8404		0.8935	0.55066	0.54656	0.52479		0.89383	0.65115	0.61789	0.60072		0.8936	0.59559	0.59688	0.58499
0.8987	30.554	29.7671	29.1931		0.89876	30.2304	29.6636	29.6291		0.89818	31.9698	30.8059	30.816		0.89506	0.55147	0.54746	0.52641		0.89541	0.65206	0.61913	0.60214		0.89523	0.59639	0.5978	0.58617
0.90049	30.5412	29.7577	29.1928		0.90043	30.2211	29.6603	29.6227		0.89968	31.9652	30.7956	30.8006		0.89702	0.55346	0.54826	0.52845		0.8969	0.65304	0.62004	0.60296		0.89729	0.59813	0.59911	0.58765
0.90191	30.5277	29.7616	29.1846		0.90161	30.1914	29.6283	29.5866		0.90118	31.9609	30.7834	30.7857		0.89915	0.55472	0.54972	0.52868		0.89848	0.65347	0.62113	0.60343		0.89926	0.59907	0.60022	0.58937
0.90327	30.5318	29.7802	29.1827		0.90319	30.1911	29.6342	29.5833		0.90316	31.9816	30.7994	30.7941		0.90047	0.55492	0.55096	0.52951		0.90013	0.65465	0.62195	0.60467		0.90065	0.59979	0.60049	0.59001
0.905	30.5482	29.7791	29.178		0.905	30.1987	29.6441	29.589		0.90508	31.9882	30.7995	30.8009		0.90188	0.55505	0.55122	0.53044		0.90212	0.65632	0.62352	0.60563		0.90202	0.60061	0.60153	0.59051
0.90702	30.5552	29.7673	29.1937		0.90705	30.2172	29.6655	29.6028		0.90644	31.9686	30.7749	30.7786		0.90344	0.55624	0.55134	0.53126		0.9037	0.65764	0.62383	0.60649		0.90363	0.60138	0.60273	0.59147
0.90888	30.5416	29.7615	29.1937		0.90883	30.2105	29.6597	29.6026		0.90797	31.9659	30.7647	30.7628		0.90546	0.55798	0.55373	0.53197		0.90528	0.65823	0.62487	0.60749		0.90567	0.60288	0.6046	0.59247
0.91024	30.53	29.76	29.187		0.90995	30.1759	29.6273	29.5632		0.90947	31.9606	30.7549	30.7522		0.90749	0.55918	0.55449	0.53397		0.9069	0.65929	0.62639	0.60841		0.90766	0.60444	0.60524	0.59381
0.91164	30.538	29.7765	29.1894		0.91147	30.1744	29.6316	29.5567		0.9114	31.9784	30.7666	30.7574		0.90882	0.55913	0.55457	0.53432		0.90848	0.6605	0.62679	0.60967		0.90903	0.60515	0.60619	0.59445
0.91337	30.5553	29.7762	29.1841		0.91336	30.187	29.6454	29.5671		0.91323	31.9823	30.7626	30.7596		0.91027	0.56042	0.55603	0.53431		0.91036	0.66151	0.62819	0.61065		0.91042	0.6058	0.60669	0.59535
0.91545	30.5551	29.7679	29.1936		0.91541	30.2027	29.6642	29.5806		0.91471	31.9702	30.7474	30.7415		0.91183	0.56111	0.55693	0.53543		0.91197	0.6625	0.62945	0.61201		0.91201	0.60649	0.60756	0.59641
0.91718	30.5418	29.766	29.1919		0.91712	30.1933	29.6576	29.5737		0.91636	31.9722	30.7409	30.7334		0.91374	0.56271	0.55776	0.53691		0.91357	0.66328	0.63067	0.61334		0.91406	0.60797	0.60949	0.59773
0.91854	30.5324	29.7614	29.1858		0.91832	30.1617	29.6294	29.5414		0.91787	31.9645	30.7284	30.7217		0.91573	0.56294	0.55925	0.53742		0.91535	0.66475	0.63125	0.6142		0.91592	0.60917	0.61003	0.59931
0.91999	30.5363	29.777	29.1911		0.91983	30.1602	29.6298	29.533		0.9197	31.9767	30.7349	30.7212		0.9171	0.56371	0.56007	0.53859		0.91691	0.66578	0.63297	0.61479		0.91728	0.60954	0.61095	0.59971
0.92172	30.5549	29.7771	29.1837		0.92178	30.1747	29.648	29.5433		0.92152	31.9803	30.7321	30.7213		0.91865	0.56542	0.5603	0.53927		0.91861	0.66687	0.63353	0.61601		0.91884	0.61048	0.61157	0.60008
0.92375	30.5538	29.7704	29.1889		0.92391	30.1913	29.6668	29.5601		0.92306	31.972	30.7191	30.7085		0.92031	0.56583	0.56102	0.54012		0.92029	0.66794	0.6349	0.61681		0.92037	0.61194	0.6127	0.60098
0.92539	30.5419	29.7727	29.1858		0.92547	30.174	29.6505	29.545		0.92473	31.9742	30.7136	30.6993		0.92215	0.56681	0.56283	0.54064		0.92197	0.66919	0.63591	0.61746		0.92241	0.61339	0.61365	0.60269
0.92683	30.5362	29.7675	29.1858		0.92669	30.1461	29.6273	29.5164		0.92633	31.9697	30.7047	30.6922		0.92399	0.56797	0.56349	0.54238		0.92377	0.67037	0.63707	0.61857		0.92422	0.61425	0.61508	0.60419
0.92832	30.5347	29.7769	29.1932		0.92819	30.1419	29.627	29.5061		0.92814	31.9795	30.7074	30.6871		0.9254	0.56882	0.56417	0.54301		0.92526	0.67103	0.63736	0.61991		0.92561	0.61467	0.61593	0.60497
0.92997	30.5512	29.7753	29.1827		0.93017	30.1607	29.6468	29.5203		0.92993	31.9799	30.7031	30.6883		0.92699	0.57013	0.56481	0.54353		0.92699	0.67183	0.63852	0.62064		0.92719	0.6157	0.61675	0.60547
0.93194	30.5509	29.7691	29.184		0.93226	30.1741	29.6631	29.5344		0.93142	31.9696	30.6878	30.6709		0.92866	0.57017	0.56651	0.54428		0.92864	0.67345	0.63947	0.6218		0.92871	0.61641	0.61822	0.60656
0.93366	30.5426	29.7745	29.1883		0.93369	30.1505	29.6426	29.514		0.93305	31.9706	30.6827	30.6625		0.93039	0.57109	0.56658	0.54599		0.93026	0.67407	0.64071	0.62324		0.93067	0.61838	0.61905	0.60803
0.93511	30.5407	29.767	29.1837		0.93511	30.1363	29.6308	29.4944		0.93473	31.9706	30.6753	30.658		0.93216	0.57279	0.56772	0.54648		0.93216	0.67559	0.64213	0.62438		0.93246	0.61914	0.61988	0.60855
0.93671	30.5361	29.7723	29.1885		0.93655	30.1247	29.623	29.4795		0.93644	31.974	30.6748	30.6512		0.93366	0.57364	0.56899	0.54734		0.93357	0.67668	0.64264	0.62493		0.9339	0.61998	0.62052	0.60882
0.93833	30.5517	29.7692	29.1809		0.93851	30.1422	29.6429	29.493		0.93821	31.9768	30.6719	30.6502		0.93525	0.57372	0.56989	0.54822		0.93516	0.67793	0.64426	0.62598		0.93554	0.6206	0.62163	0.61027
0.94028	30.5518	29.7691	29.181		0.94057	30.1535	29.6564	29.5068		0.93977	31.9694	30.6601	30.6367		0.93693	0.57538	0.57013	0.54871		0.93685	0.67836	0.64516	0.62712		0.93707	0.62163	0.62276	0.61128
0.94194	30.5451	29.7765	29.1785		0.94206	30.133	29.6393	29.4867		0.94149	31.9736	30.6557	30.63		0.93868	0.57633	0.57173	0.54969		0.93864	0.67982	0.64599	0.6279		0.93895	0.62303	0.62427	0.61248
0.94351	30.5474	29.766	29.1806		0.94344	30.1155	29.6232	29.4652		0.94312	31.9689	30.6463	30.6243		0.94039	0.57785	0.57288	0.55132		0.94049	0.6809	0.6476	0.6291		0.94063	0.62359	0.62494	0.61369
0.94521	30.5422	29.7673	29.1857		0.94489	30.106	29.6161	29.4523		0.94474	31.968	30.6409	30.6131		0.942	0.57819	0.57321	0.55152		0.94188	0.68159	0.64768	0.62934		0.94223	0.62478	0.62556	0.61468
0.94679	30.5516	29.7717	29.1753		0.94679	30.1191	29.6352	29.4639		0.94647	31.9703	30.637	30.6088		0.94366	0.57886	0.57417	0.55215		0.94346	0.68307	0.64901	0.63067		0.94391	0.62627	0.62673	0.61515
0.94867	30.55	29.767	29.1723		0.94873	30.1261	29.6416	29.4684		0.94808	31.9655	30.6284	30.5994		0.94537	0.58005	0.57548	0.55365		0.94518	0.68391	0.64981	0.63192		0.94542	0.62667	0.62735	0.61568
0.9503	30.5438	29.7719	29.1762		0.95024	30.109	29.6281	29.4527		0.94984	31.9713	30.6264	30.5954		0.94703	0.58124	0.57626	0.55468		0.94697	0.68505	0.65136	0.63306		0.9473	0.62801	0.62871	0.61736
0.95186	30.5492	29.7642	29.1775		0.95178	30.1007	29.6222	29.4433		0.95153	31.9677	30.6176	30.5904		0.94877	0.58228	0.57702	0.5549		0.9489	0.68697	0.65253	0.63478		0.94897	0.62865	0.63013	0.61885
0.95362	30.5417	29.7644	29.187		0.95322	30.0881	29.6117	29.4253		0.95302	31.9593	30.605	30.5736		0.95035	0.58248	0.57769	0.55604		0.95028	0.68729	0.65306	0.63516		0.95057	0.62945	0.63086	0.61916
0.95518	30.547	29.7619	29.1751		0.95509	30.1004	29.6271	29.4347		0.95467	31.959	30.5983	30.5663		0.95211	0.5833	0.57908	0.55737		0.95175	0.68821	0.6544	0.63633		0.95233	0.63093	0.63237	0.62043
0.95695	30.5439	29.7639	29.1668		0.95704	30.1068	29.6359	29.4425		0.95636	31.9605	30.596	30.5604		0.95381	0.58471	0.57964	0.55784		0.95346	0.68936	0.65543	0.63688		0.95385	0.63227	0.63241	0.62118
0.95857	30.5438	29.7691	29.1733		0.9585	30.0894	29.622	29.4243		0.95814	31.9657	30.5952	30.5575		0.95538	0.58569	0.58056	0.5586		0.9554	0.69029	0.65684	0.6383		0.95559	0.63304	0.63373	0.62211
0.96022	30.5512	29.7586	29.1755		0.96011	30.0842	29.6189	29.4169		0.95986	31.9633	30.5863	30.5549		0.95705	0.5864	0.58194	0.56021		0.95725	0.69145	0.65809	0.63934		0.95731	0.63397	0.63518	0.62295
0.96195	30.5407	29.7556	29.1871		0.96157	30.07	29.6074	29.4023		0.96125	31.9503	30.5689	30.5318		0.95875	0.58715	0.58294	0.56034		0.95861	0.69268	0.65835	0.63994		0.95896	0.63487	0.63642	0.62415
0.96347	30.542	29.7596	29.1756		0.96338	30.0798	29.6204	29.4056		0.96293	31.9523	30.5681	30.5291		0.96051	0.58881	0.58327	0.56163		0.95999	0.69313	0.65921	0.64031		0.96071	0.63579	0.63713	0.62562
0.96522	30.5464	29.7608	29.1606		0.96532	30.0864	29.6285	29.4136		0.96464	31.9543	30.5631	30.5234		0.96223	0.58936	0.5849	0.5629		0.96177	0.69486	0.66012	0.64188		0.96221	0.63649	0.63772	0.62617
0.96696	30.5417	29.7704	29.1664		0.96684	30.0704	29.6152	29.3973		0.96651	31.9631	30.5657	30.5215		0.96372	0.59011	0.58531	0.56316		0.96376	0.696	0.66178	0.64332		0.96389	0.63757	0.63904	0.62717
0.96855	30.5465	29.7584	29.1732		0.96849	30.0686	29.6156	29.3909		0.96831	31.9638	30.5611	30.5228		0.96536	0.59129	0.58584	0.56379		0.96562	0.69727	0.66284	0.64465		0.96553	0.63885	0.63958	0.62825
0.97035	30.5389	29.7502	29.183		0.97005	30.0563	29.6062	29.3802		0.9696	31.9434	30.5373	30.4965		0.96707	0.59186	0.58727	0.56505		0.96699	0.69759	0.66322	0.64531		0.96723	0.64001	0.64048	0.6286
0.97183	30.5391	29.7567	29.1684		0.97187	30.0634	29.6163	29.3817		0.97125	31.946	30.5345	30.4901		0.96895	0.5937	0.5885	0.56653		0.96833	0.69804	0.66447	0.646		0.96907	0.64079	0.64162	0.62992
0.97349	30.5366	29.7589	29.1535		0.97365	30.0613	29.6162	29.3823		0.97306	31.9524	30.5348	30.488		0.97069	0.59367	0.58888	0.56646		0.97016	0.69962	0.66576	0.64765		0.97067	0.64199	0.64313	0.63088
0.97515	30.5386	29.7705	29.1629		0.97517	30.0496	29.6066	29.3664		0.97499	31.9623	30.5388	30.4904		0.97201	0.5943	0.58956	0.56734		0.97217	0.70152	0.66731	0.64861		0.97218	0.64254	0.64397	0.63242
0.9768	30.5438	29.7589	29.1712		0.97688	30.0495	29.6094	29.3647		0.97673	31.957	30.5304	30.4885		0.97361	0.59549	0.59101	0.56878		0.97409	0.70284	0.66842	0.64925		0.97384	0.64352	0.64517	0.63295
0.97864	30.5333	29.744	29.1821		0.97846	30.0402	29.6028	29.3559		0.97792	31.9342	30.5011	30.4562		0.97535	0.59684	0.59117	0.56879		0.97533	0.70364	0.66865	0.65005		0.97559	0.64501	0.646	0.63396
0.9801	30.5303	29.7497	29.165		0.98017	30.0413	29.6076	29.3523		0.97956	31.937	30.5004	30.4505		0.97722	0.59729	0.59287	0.57016		0.97665	0.70419	0.66927	0.65105		0.97748	0.64619	0.64684	0.63499
0.98169	30.5343	29.7566	29.1476		0.98194	30.0404	29.6079	29.3521		0.98138	31.9452	30.5031	30.4508		0.97892	0.59837	0.59379	0.57182		0.97839	0.70524	0.6704	0.65166		0.97896	0.64705	0.64754	0.63606
0.98338	30.5355	29.7664	29.1565		0.98351	30.0304	29.6008	29.3416		0.98336	31.9574	30.5097	30.4554		0.98025	0.59941	0.59466	0.57121		0.98048	0.70673	0.67168	0.65342		0.98041	0.64779	0.64885	0.63621
0.98514	30.5451	29.7517	29.1628		0.98519	30.0279	29.6018	29.3341		0.98506	31.9503	30.497	30.4522		0.98178	0.60049	0.59488	0.5726		0.98231	0.70774	0.67319	0.65474		0.9821	0.64865	0.64978	0.63734
0.98708	30.5331	29.7368	29.1741		0.98687	30.0236	29.5987	29.3315		0.98624	31.9266	30.4694	30.4201		0.98355	0.60074	0.59623	0.57391		0.98369	0.70846	0.67418	0.65528		0.98387	0.64964	0.65082	0.63879
0.98847	30.5249	29.7463	29.1616		0.9885	30.0189	29.597	29.3232		0.9879	31.931	30.4693	30.4132		0.98549	0.60187	0.59766	0.57516		0.98497	0.709	0.67425	0.65652		0.98577	0.65078	0.65235	0.64036
0.98996	30.5314	29.7545	29.1413		0.99021	30.016	29.5953	29.3201		0.98973	31.9391	30.4721	30.4146		0.98724	0.60319	0.59777	0.57549		0.98673	0.71067	0.67586	0.65702		0.98734	0.65187	0.6525	0.64095
0.99173	30.5336	29.7655	29.1453		0.99183	30.0099	29.5918	29.3112		0.9918	31.9533	30.4806	30.4226		0.98854	0.60414	0.5989	0.57678		0.98879	0.71241	0.67771	0.65903		0.98865	0.65271	0.65354	0.64114
0.99352	30.5452	29.7484	29.1555		0.99352	30.0077	29.5921	29.3075		0.99339	31.9409	30.4639	30.4133		0.99016	0.60477	0.60015	0.57739		0.99061	0.71369	0.67864	0.65979		0.99035	0.65397	0.65438	0.64234
0.99556	30.5336	29.731	29.1685		0.99527	30.0046	29.5916	29.3057		0.99456	31.9169	30.4357	30.3803		0.99192	0.60562	0.60068	0.57775		0.99195	0.71402	0.67922	0.66006		0.99216	0.65482	0.6556	0.64396
0.9969	30.5187	29.7399	29.1524		0.99672	29.9914	29.5814	29.2883		0.99621	31.9215	30.4354	30.373		0.99393	0.60702	0.60167	0.57942		0.99327	0.71515	0.67955	0.66107		0.99418	0.65629	0.65748	0.64517
0.99832	30.5244	29.7462	29.136		0.99843	29.9914	29.5823	29.2889		0.99803	31.9283	30.4365	30.3755		0.99562	0.60831	0.60327	0.58073		0.99506	0.71631	0.68073	0.66245		0.9957	0.65659	0.65825	0.64592
1.00008	30.5313	29.7575	29.1391		1.00007	29.9857	29.5784	29.2799		1.00009	31.9432	30.446	30.3837		0.9969	0.60856	0.60343	0.58099		0.99717	0.71782	0.68242	0.66309		0.99699	0.65717	0.65871	0.64656

## Sheet: Fig 2c
Raw data of experimental displacement-force curves
Displacement (mm)	Fx (N)				Displacement (mm)	Fy (N)				Displacement (mm)	Fz (N)				Displacement (mm)	Fxz (N)				Displacement (mm)	Fyx (N)				Displacement (mm)	Fzy (N)
	#1	#2	#3			#1	#2	#3			#1	#2	#3			#1	#2	#3			#1	#2	#3			#1	#2	#3
0	0	0	0		0	0	0	0		0	0	0	0		0	0	0	0		0	0	0	0		0	0	0	0
0.00154	0.00198	0.00174	0.00158		0.00161	0.00267	0.00316	0.00319		0.00174	0.06858	0.0996	0.08698		0.0001	0.00028	0.00015	0.00012		0.0001	0.00088	0.00021	0.00017		0.00013	9e-05	0.0004	0.00033
0.00317	0.00327	0.00386	0.00354		0.00352	0.00705	0.0074	0.00739		0.00343	0.14495	0.19115	0.16599		0.00046	0.00115	0.00054	0.00037		0.00044	0.00114	0.00056	0.00039		0.00071	0.00031	0.00034	0.00095
0.00476	0.00595	0.00561	0.00532		0.00555	0.01092	0.01101	0.01147		0.0051	0.22524	0.27934	0.2478		0.00058	0.00182	0.00143	0.00152		0.00058	0.00125	0.00071	0.00061		0.00052	0.00068	0.00113	0.0009
0.00649	0.00884	0.00874	0.00867		0.00713	0.01329	0.01353	0.01348		0.00676	0.30653	0.3732	0.33082		0.00092	0.00239	0.00095	0.00181		0.00088	0.00075	0.0005	0.00057		0.00116	0.00158	0.00101	0.00134
0.00827	0.0112	0.01117	0.01121		0.00832	0.01437	0.01474	0.01471		0.00838	0.38348	0.4598	0.41494		0.00292	0.00678	0.00418	0.00537		0.00238	0.00335	0.0033	0.00344		0.0049	0.00654	0.00634	0.00637
0.00983	0.01319	0.01377	0.01338		0.00993	0.01783	0.01768	0.01741		0.01003	0.46402	0.54943	0.50364		0.00761	0.01188	0.00947	0.01047		0.00734	0.00916	0.00892	0.00842		0.0081	0.01012	0.00938	0.0092
0.01155	0.01561	0.01656	0.01569		0.01188	0.02196	0.02158	0.02137		0.01169	0.54333	0.63987	0.59056		0.00815	0.01222	0.01018	0.01086		0.00861	0.01	0.01027	0.00883		0.00893	0.01021	0.00969	0.01008
0.01318	0.01818	0.01817	0.01781		0.01391	0.02609	0.02586	0.02559		0.01336	0.62421	0.73041	0.6792		0.00988	0.01502	0.01227	0.01382		0.00979	0.01158	0.01215	0.01052		0.01068	0.01151	0.01162	0.01181
0.0148	0.02052	0.02088	0.02064		0.01543	0.02824	0.02741	0.0274		0.01513	0.71127	0.82725	0.77804		0.01188	0.01729	0.01445	0.01595		0.01165	0.01352	0.01291	0.01203		0.01233	0.01305	0.0133	0.01343
0.01657	0.0231	0.02339	0.02323		0.01663	0.02929	0.02919	0.02874		0.01673	0.78393	0.91251	0.85898		0.01348	0.01923	0.01576	0.01805		0.01321	0.01507	0.01465	0.01403		0.01407	0.01504	0.01487	0.01519
0.01819	0.02532	0.02535	0.02528		0.0182	0.03208	0.03224	0.03145		0.01833	0.8589	0.99605	0.9404		0.015	0.02095	0.01758	0.01963		0.01496	0.01611	0.01712	0.01612		0.01605	0.01678	0.01712	0.01703
0.01984	0.02733	0.02798	0.02763		0.02019	0.03674	0.03662	0.03591		0.01997	0.93641	1.08579	1.03106		0.01658	0.02307	0.01979	0.02159		0.01678	0.01837	0.01842	0.01804		0.0176	0.01829	0.01811	0.01828
0.02161	0.03022	0.03072	0.03023		0.02218	0.04084	0.04052	0.04015		0.02173	1.02328	1.17933	1.12477		0.01839	0.02542	0.02119	0.02369		0.01844	0.02005	0.02014	0.01933		0.01899	0.01955	0.019	0.01944
0.02313	0.03177	0.03235	0.03174		0.02367	0.04239	0.04261	0.04157		0.02342	1.11259	1.27213	1.21438		0.02021	0.02729	0.02331	0.02538		0.0199	0.02059	0.0217	0.02078		0.02073	0.02133	0.02118	0.02161
0.02483	0.03435	0.03441	0.03432		0.02503	0.04414	0.04367	0.04273		0.02507	1.19873	1.35854	1.29938		0.02183	0.02926	0.025	0.02717		0.02158	0.0227	0.02367	0.02227		0.02249	0.02293	0.0223	0.02306
0.02648	0.03718	0.03667	0.03664		0.02653	0.04745	0.04634	0.04603		0.02649	1.26973	1.43103	1.37018		0.02326	0.03109	0.02625	0.0294		0.02339	0.02384	0.02566	0.02386		0.02435	0.02465	0.02431	0.02427
0.0282	0.03921	0.03956	0.03936		0.02851	0.05165	0.05086	0.05089		0.02819	1.3651	1.52469	1.46462		0.0249	0.03319	0.02795	0.03088		0.02513	0.02561	0.02723	0.02536		0.02588	0.02599	0.02574	0.02574
0.02998	0.04235	0.04256	0.04214		0.0306	0.05591	0.0554	0.05461		0.02998	1.46491	1.62279	1.5613		0.02672	0.03532	0.02974	0.03317		0.02677	0.02755	0.02858	0.02656		0.02733	0.02662	0.02654	0.02712
0.0314	0.04378	0.04427	0.04402		0.03202	0.05801	0.05674	0.05636		0.03185	1.56915	1.7302	1.66477		0.02842	0.03727	0.03158	0.03536		0.02817	0.02878	0.03033	0.02791		0.02909	0.02847	0.02843	0.02884
0.03306	0.046	0.0463	0.04649		0.03341	0.05966	0.05852	0.05779		0.03344	1.6481	1.80734	1.74199		0.03008	0.0389	0.03351	0.03688		0.02986	0.03045	0.03141	0.02984		0.03085	0.03013	0.02997	0.03055
0.03473	0.04846	0.04863	0.04866		0.03488	0.06186	0.06128	0.06024		0.03482	1.71645	1.87576	1.80811		0.03158	0.04101	0.03467	0.03849		0.03171	0.03198	0.03341	0.03132		0.03266	0.03138	0.03153	0.03194
0.03654	0.05081	0.05173	0.05175		0.03686	0.06612	0.06549	0.06452		0.03654	1.81354	1.97145	1.90693		0.03328	0.04286	0.03635	0.04039		0.03343	0.03375	0.03506	0.0334		0.03406	0.03304	0.03271	0.03297
0.03834	0.05376	0.05443	0.05406		0.03887	0.0705	0.06939	0.06878		0.03841	1.91833	2.07456	2.00381		0.03512	0.04483	0.03758	0.04219		0.03494	0.03432	0.03658	0.03459		0.03559	0.03426	0.03407	0.03438
0.03971	0.05508	0.05623	0.05559		0.04031	0.07229	0.07094	0.07024		0.04033	2.02277	2.18154	2.11175		0.03682	0.04727	0.03977	0.04447		0.03644	0.03629	0.03815	0.03603		0.03735	0.03581	0.03573	0.03649
0.04129	0.05711	0.05767	0.05715		0.04177	0.07412	0.07294	0.07239		0.04185	2.09294	2.25163	2.1785		0.03838	0.04866	0.04113	0.04593		0.03805	0.03781	0.03931	0.0375		0.03911	0.03705	0.03702	0.03752
0.04303	0.06005	0.06043	0.06031		0.04322	0.07648	0.07539	0.07419		0.0432	2.15766	2.31314	2.242		0.03994	0.05046	0.04273	0.04739		0.03991	0.03992	0.04148	0.03944		0.0409	0.03894	0.03882	0.0389
0.0449	0.06284	0.06348	0.06298		0.04522	0.08124	0.0799	0.07899		0.04491	2.2533	2.40884	2.33571		0.04172	0.05258	0.04463	0.04947		0.04179	0.0412	0.04324	0.04091		0.04231	0.03963	0.03987	0.04023
0.04674	0.06576	0.06639	0.06541		0.04725	0.08543	0.084	0.08233		0.04687	2.36155	2.51891	2.4428		0.04355	0.05448	0.04625	0.05132		0.0433	0.04281	0.04428	0.04168		0.04386	0.04168	0.04106	0.04175
0.04803	0.06649	0.06753	0.06629		0.04862	0.08669	0.08559	0.08442		0.0487	2.4584	2.61688	2.53936		0.04514	0.05611	0.04781	0.05321		0.04471	0.04354	0.04579	0.04318		0.04568	0.04277	0.04312	0.04291
0.04964	0.06926	0.0698	0.06918		0.05014	0.08934	0.08812	0.08605		0.05019	2.52844	2.68709	2.60808		0.04672	0.05809	0.04918	0.05487		0.04644	0.04521	0.04706	0.04435		0.04753	0.04479	0.0444	0.04493
0.05152	0.07153	0.07284	0.07231		0.05162	0.09133	0.08998	0.08872		0.05151	2.59119	2.75325	2.66942		0.04831	0.06024	0.05054	0.05641		0.04841	0.04773	0.04904	0.04659		0.0493	0.04569	0.04596	0.0463
0.05337	0.07492	0.07545	0.0755		0.05356	0.09569	0.0944	0.09297		0.05324	2.69111	2.86327	2.7688		0.05002	0.0617	0.05256	0.0585		0.05023	0.04894	0.0507	0.04804		0.05064	0.0471	0.04701	0.04724
0.05518	0.07763	0.07819	0.07814		0.05546	0.09911	0.09755	0.09612		0.05515	2.79642	2.98182	2.8718		0.05189	0.06397	0.05428	0.06069		0.05156	0.04966	0.05172	0.04881		0.05222	0.04813	0.04819	0.04873
0.0564	0.07857	0.07895	0.07891		0.05697	0.10136	0.10028	0.09826		0.05703	2.89695	3.10365	2.97916		0.05339	0.06554	0.05531	0.06193		0.0531	0.05086	0.05351	0.0505		0.05409	0.0498	0.05	0.0502
0.05798	0.08109	0.08178	0.08079		0.05856	0.10381	0.10286	0.10023		0.05849	2.96355	3.18102	3.04438		0.05499	0.06752	0.05718	0.06383		0.05492	0.05229	0.05526	0.0518		0.05593	0.05132	0.05129	0.05201
0.05983	0.08346	0.08475	0.08403		0.06001	0.10563	0.10455	0.10287		0.05977	3.02257	3.24901	3.11206		0.05664	0.06937	0.05874	0.06536		0.05683	0.05472	0.05693	0.05375		0.05761	0.05294	0.05282	0.0539
0.06175	0.08611	0.08762	0.08764		0.06187	0.1094	0.10852	0.10648		0.06145	3.11745	3.36375	3.21876		0.05839	0.07149	0.06057	0.06704		0.05862	0.05598	0.05847	0.05483		0.05893	0.05419	0.05376	0.05415
0.06352	0.0892	0.0897	0.08951		0.06377	0.11367	0.11166	0.10978		0.06342	3.22885	3.4952	3.34526		0.06025	0.07355	0.06252	0.06938		0.0599	0.05658	0.05895	0.05553		0.06052	0.05519	0.05479	0.05556
0.06469	0.08964	0.09011	0.0899		0.06522	0.11533	0.11403	0.11186		0.06543	3.33564	3.62401	3.47141		0.0617	0.07492	0.06354	0.07041		0.0614	0.0586	0.06048	0.05698		0.06254	0.05737	0.05678	0.0575
0.06624	0.09184	0.09309	0.09201		0.06689	0.1187	0.11661	0.11471		0.06683	3.39263	3.69621	3.53756		0.06328	0.07727	0.06509	0.07219		0.06324	0.05964	0.06277	0.05885		0.06447	0.05846	0.05865	0.05897
0.06813	0.09534	0.09611	0.09523		0.06834	0.12046	0.11908	0.11676		0.06807	3.4474	3.75927	3.60406		0.06508	0.07872	0.06664	0.07401		0.06528	0.06118	0.06425	0.06079		0.06589	0.06	0.05947	0.06023
0.07014	0.09832	0.09986	0.09881		0.07017	0.12443	0.12296	0.12051		0.06976	3.54272	3.87202	3.71389		0.06685	0.08055	0.06829	0.07614		0.06697	0.06295	0.06583	0.06223		0.06726	0.06042	0.06014	0.06107
0.07184	0.10057	0.10179	0.10116		0.07206	0.12756	0.12647	0.12385		0.07168	3.65004	4.00112	3.84413		0.06867	0.08255	0.07005	0.07817		0.06824	0.06376	0.06736	0.06342		0.06892	0.06241	0.06187	0.06284
0.07303	0.1013	0.10225	0.10188		0.07356	0.12995	0.12852	0.12609		0.07369	3.76021	4.13095	3.96984		0.07001	0.08384	0.07088	0.07924		0.06983	0.06501	0.06853	0.06456		0.0709	0.06417	0.06396	0.06432
0.07459	0.10367	0.10421	0.10385		0.07525	0.13322	0.13184	0.12874		0.07509	3.82417	4.20441	4.03875		0.07155	0.08523	0.07268	0.08085		0.07162	0.0668	0.06998	0.0661		0.07278	0.065	0.06536	0.06613
0.07638	0.10616	0.10753	0.10693		0.0768	0.13564	0.13397	0.13074		0.07636	3.88767	4.27118	4.10835		0.07337	0.08747	0.07436	0.08274		0.07361	0.06804	0.07207	0.06829		0.07421	0.06627	0.06645	0.06687
0.07841	0.10951	0.11115	0.11059		0.07855	0.13877	0.13755	0.13436		0.07803	3.9922	4.38088	4.21484		0.07511	0.08991	0.07585	0.08448		0.07527	0.06943	0.07301	0.069		0.07561	0.06726	0.06719	0.06811
0.08014	0.11225	0.11335	0.11295		0.08037	0.14257	0.14088	0.13787		0.07999	4.12002	4.51363	4.34884		0.0769	0.09177	0.07776	0.08643		0.07654	0.07018	0.07412	0.07025		0.07717	0.06865	0.06871	0.06938
0.08131	0.11301	0.11372	0.11349		0.08193	0.14506	0.14333	0.14009		0.082	4.24404	4.64555	4.47561		0.07823	0.09302	0.07877	0.08772		0.07805	0.07146	0.0758	0.07114		0.07914	0.07059	0.07054	0.0711
0.0828	0.11457	0.1164	0.11502		0.08362	0.14756	0.14565	0.14276		0.08343	4.31694	4.71883	4.54345		0.0798	0.09457	0.0803	0.08929		0.0799	0.07346	0.07775	0.07305		0.08107	0.07195	0.07146	0.07254
0.08466	0.11789	0.11929	0.11868		0.08511	0.14974	0.14832	0.14496		0.08474	4.38597	4.78501	4.61339		0.08164	0.0964	0.08184	0.09137		0.08193	0.07642	0.07977	0.07474		0.08242	0.07271	0.07307	0.07345
0.08677	0.12157	0.1232	0.12243		0.08683	0.15348	0.15173	0.14821		0.08641	4.49333	4.89463	4.72041		0.08357	0.09843	0.08411	0.09327		0.08347	0.07698	0.08051	0.07567		0.08393	0.07417	0.0738	0.07507
0.08837	0.12357	0.12464	0.12394		0.0886	0.15679	0.1546	0.15157		0.08852	4.63532	5.03898	4.86355		0.08527	0.10082	0.08549	0.09509		0.08481	0.07776	0.08172	0.07688		0.08544	0.07521	0.07517	0.07574
0.08967	0.1248	0.12558	0.12442		0.09021	0.15927	0.15763	0.15367		0.09051	4.75284	5.16049	4.98161		0.08657	0.10138	0.08623	0.09589		0.08626	0.07906	0.08252	0.07844		0.08742	0.0772	0.07703	0.07818
0.09112	0.12621	0.12766	0.12669		0.09199	0.16273	0.16095	0.15741		0.09178	4.80904	5.21735	5.03465		0.08815	0.10352	0.08817	0.09792		0.08812	0.08048	0.08471	0.08017		0.08937	0.07879	0.07886	0.07951
0.09297	0.12928	0.13034	0.13036		0.09357	0.16492	0.16333	0.15983		0.09315	4.88316	5.28975	5.10975		0.09009	0.10581	0.09004	0.1002		0.09022	0.08296	0.08697	0.08185		0.09072	0.07961	0.07962	0.08059
0.09511	0.133	0.13425	0.13404		0.09517	0.16783	0.16579	0.16244		0.09477	4.98508	5.39164	5.2094		0.09206	0.10747	0.09187	0.10219		0.09178	0.08329	0.08785	0.08311		0.09223	0.08107	0.08056	0.08148
0.09679	0.13543	0.1366	0.13615		0.09688	0.1709	0.16934	0.16556		0.09689	5.13012	5.5409	5.35686		0.09358	0.10893	0.09321	0.10302		0.09318	0.0849	0.0894	0.08417		0.09379	0.08221	0.08202	0.08287
0.09806	0.13593	0.13768	0.13746		0.09853	0.17355	0.17158	0.1685		0.09874	5.23854	5.65498	5.46713		0.0949	0.1108	0.09382	0.10449		0.09464	0.08547	0.09055	0.08515		0.09576	0.0836	0.08387	0.08452
0.09953	0.13828	0.13934	0.13861		0.10031	0.17701	0.17513	0.17113		0.1001	5.30406	5.71934	5.52817		0.09645	0.11207	0.09585	0.10584		0.09652	0.08691	0.09247	0.0869		0.09773	0.08516	0.08504	0.0859
0.10149	0.14133	0.14303	0.14234		0.10204	0.18053	0.17787	0.1742		0.10151	5.38302	5.79712	5.60544		0.09839	0.11398	0.09709	0.10794		0.09864	0.08864	0.09408	0.08871		0.09907	0.08633	0.08623	0.0873
0.10356	0.14512	0.1463	0.14622		0.10345	0.18233	0.17988	0.17573		0.10308	5.4793	5.8951	5.70499		0.10031	0.11633	0.09901	0.10971		0.10016	0.09055	0.09516	0.08993		0.10056	0.08739	0.08706	0.08836
0.10499	0.14604	0.14773	0.14699		0.10515	0.18521	0.18337	0.17912		0.10521	5.62776	6.04722	5.8514		0.10189	0.1176	0.10032	0.11175		0.10153	0.09141	0.09597	0.09085		0.10217	0.08885	0.08832	0.08926
0.10642	0.148	0.14925	0.14843		0.10688	0.18798	0.18639	0.18233		0.10705	5.73113	6.15582	5.95832		0.10319	0.11908	0.10156	0.11268		0.10308	0.09285	0.09752	0.09217		0.10416	0.09069	0.09009	0.09157
0.1078	0.14889	0.15064	0.14949		0.10874	0.19144	0.18922	0.18552		0.10838	5.79491	6.21863	6.02014		0.10476	0.12076	0.10314	0.11384		0.10488	0.09426	0.09948	0.09377		0.10606	0.09231	0.09117	0.09224
0.10975	0.15295	0.15441	0.15334		0.11034	0.19426	0.19176	0.18781		0.10988	5.88112	6.30535	6.10083		0.10675	0.12302	0.10507	0.11639		0.10701	0.09578	0.10131	0.09569		0.10738	0.09314	0.09255	0.094
0.1119	0.15613	0.15855	0.15678		0.11169	0.19618	0.19379	0.18966		0.11143	5.97377	6.39957	6.19882		0.10875	0.12555	0.10674	0.11801		0.10845	0.09653	0.10255	0.0966		0.10894	0.09416	0.09377	0.0952
0.11334	0.15805	0.15937	0.15859		0.11338	0.19891	0.19716	0.19275		0.11353	6.11552	6.5441	6.33833		0.11021	0.12655	0.10829	0.11914		0.10989	0.09849	0.10338	0.09809		0.11057	0.09551	0.09508	0.09634
0.11478	0.15932	0.16062	0.16003		0.11516	0.20274	0.19988	0.19641		0.11533	6.21547	6.65009	6.43976		0.11154	0.12802	0.10916	0.12078		0.11142	0.09934	0.10463	0.0991		0.1127	0.09716	0.09692	0.09779
0.11617	0.16124	0.16292	0.16174		0.11695	0.2062	0.20364	0.19937		0.11674	6.28336	6.71755	6.50764		0.11307	0.12923	0.11033	0.1223		0.11327	0.10081	0.1061	0.10049		0.11444	0.09846	0.09796	0.09959
0.11815	0.1649	0.16651	0.16576		0.11877	0.20969	0.20661	0.20273		0.11824	6.36885	6.80253	6.58934		0.11511	0.1317	0.1125	0.12446		0.11537	0.10371	0.1075	0.10199		0.11574	0.09922	0.09923	0.10046
0.12017	0.16789	0.16998	0.16905		0.12005	0.21079	0.20813	0.20413		0.11976	6.45758	6.89365	6.67878		0.11716	0.13409	0.11388	0.12613		0.11683	0.1039	0.10914	0.10281		0.11735	0.10061	0.1003	0.10166
0.12168	0.16949	0.17102	0.17045		0.12163	0.2134	0.21109	0.20699		0.12173	6.58778	7.0263	6.81333		0.11843	0.13496	0.11498	0.12769		0.11827	0.10588	0.1104	0.10402		0.11899	0.10147	0.10136	0.10333
0.12313	0.17126	0.17271	0.17205		0.12348	0.21744	0.21507	0.21003		0.12348	6.68784	7.13214	6.91159		0.11985	0.13645	0.11617	0.12869		0.11982	0.10633	0.11149	0.1051		0.12098	0.10372	0.10329	0.10464
0.1245	0.17211	0.17422	0.17324		0.12542	0.2214	0.21882	0.2144		0.125	6.76781	7.21137	6.98874		0.1214	0.13797	0.11723	0.1304		0.12159	0.10796	0.11302	0.10691		0.12282	0.10526	0.10429	0.10563
0.12644	0.1756	0.17781	0.17709		0.1272	0.22405	0.22185	0.21707		0.12657	6.85713	7.30436	7.08009		0.12334	0.14005	0.11954	0.13194		0.12363	0.11038	0.11489	0.10867		0.12408	0.10545	0.1055	0.10689
0.12842	0.17901	0.18149	0.18005		0.12836	0.22525	0.2225	0.21819		0.1281	6.94411	7.39092	7.1641		0.12542	0.14224	0.12125	0.13448		0.12504	0.11088	0.11577	0.10985		0.12573	0.10708	0.10662	0.10806
0.12991	0.18071	0.18257	0.18174		0.13003	0.22852	0.22525	0.2211		0.13006	7.07261	7.52424	7.29439		0.12677	0.14356	0.1224	0.13573		0.12655	0.11219	0.11719	0.11123		0.12731	0.10801	0.10786	0.10892
0.13142	0.18295	0.18399	0.18303		0.13185	0.23175	0.22933	0.22404		0.13183	7.17177	7.62649	7.39528		0.1282	0.14477	0.12343	0.13656		0.12819	0.11369	0.11824	0.11224		0.12918	0.10987	0.10941	0.11086
0.1329	0.18456	0.18576	0.18473		0.13371	0.23526	0.23287	0.22733		0.13337	7.25398	7.71018	7.47454		0.12972	0.14651	0.12482	0.13858		0.12984	0.11462	0.1201	0.11407		0.13097	0.11112	0.11052	0.11228
0.13474	0.18738	0.18939	0.18793		0.13546	0.23874	0.23552	0.23048		0.13506	7.35141	7.80906	7.57269		0.13175	0.14854	0.12699	0.14041		0.13177	0.11632	0.12144	0.11543		0.13237	0.11248	0.11197	0.11332
0.13672	0.19036	0.19311	0.19142		0.13672	0.2395	0.23693	0.23179		0.13659	7.43374	7.89324	7.65436		0.13379	0.15051	0.1284	0.14228		0.13325	0.11801	0.12269	0.11653		0.134	0.1133	0.11303	0.11433
0.13818	0.19184	0.19409	0.19296		0.13818	0.24209	0.23902	0.23423		0.13851	7.55456	8.01757	7.77744		0.13508	0.15163	0.12948	0.14331		0.13479	0.11852	0.12422	0.11744		0.13562	0.11472	0.11449	0.11567
0.13977	0.19402	0.196	0.19506		0.13997	0.24572	0.24293	0.23777		0.14024	7.64907	8.11456	7.86913		0.13657	0.15329	0.13057	0.14504		0.13648	0.1195	0.12564	0.11836		0.13744	0.11637	0.11555	0.1174
0.14128	0.1961	0.19757	0.19705		0.14219	0.25072	0.24771	0.24267		0.14173	7.72457	8.19197	7.9458		0.13816	0.1545	0.13229	0.14641		0.13817	0.12123	0.12704	0.1199		0.13922	0.11748	0.11696	0.11915
0.14308	0.19876	0.20074	0.19997		0.144	0.25382	0.25065	0.24564		0.14345	7.82656	8.29762	8.04823		0.14011	0.15669	0.13392	0.14797		0.14003	0.12297	0.12847	0.12174		0.14069	0.11857	0.11857	0.1197
0.14504	0.20172	0.20418	0.20353		0.14523	0.25445	0.25154	0.24617		0.14499	7.91047	8.38256	8.13119		0.14217	0.15852	0.13541	0.15025		0.14163	0.12408	0.12995	0.12277		0.14235	0.11988	0.11991	0.12113
0.14656	0.20363	0.20633	0.20422		0.1466	0.25645	0.2533	0.24815		0.14681	8.02367	8.4999	8.24678		0.14342	0.15931	0.13651	0.15114		0.14316	0.12534	0.13048	0.12427		0.14403	0.1213	0.12067	0.12255
0.14823	0.20552	0.20835	0.20737		0.14845	0.26052	0.25722	0.25197		0.14845	8.11342	8.5904	8.33194		0.14492	0.16106	0.13754	0.15246		0.14496	0.12623	0.13259	0.12598		0.14579	0.12243	0.12207	0.12364
0.14972	0.20766	0.20976	0.20852		0.15052	0.26496	0.26153	0.256		0.15001	8.19782	8.67943	8.41944		0.14651	0.16303	0.13887	0.15416		0.14659	0.12785	0.13395	0.12723		0.14752	0.12399	0.12326	0.12491
0.15146	0.21029	0.21217	0.21116		0.15227	0.26769	0.26454	0.25865		0.15183	8.30812	8.79161	8.52942		0.14836	0.16441	0.14088	0.15606		0.14836	0.12943	0.13501	0.12831		0.14902	0.12511	0.12489	0.12604
0.15341	0.21318	0.21566	0.2144		0.15341	0.26816	0.26461	0.25924		0.15336	8.3881	8.87497	8.60986		0.15036	0.16693	0.14291	0.15801		0.15001	0.13059	0.1368	0.12954		0.15073	0.12629	0.12584	0.12785
0.1549	0.21501	0.21724	0.21606		0.15491	0.27075	0.26741	0.26135		0.15504	8.48651	8.97437	8.70738		0.15173	0.16797	0.14401	0.159		0.15163	0.13172	0.13791	0.13089		0.15238	0.1274	0.12705	0.12875
0.15654	0.21755	0.21996	0.21792		0.1569	0.27504	0.27145	0.2658		0.15671	8.57952	9.07171	8.80128		0.15329	0.16937	0.14501	0.16018		0.15342	0.13311	0.13932	0.13164		0.15416	0.12953	0.12865	0.13012
0.15819	0.21945	0.22201	0.2201		0.15883	0.27889	0.27529	0.26931		0.15836	8.67221	9.16439	8.89268		0.15492	0.17106	0.14651	0.16178		0.15497	0.13365	0.14035	0.13288		0.15581	0.13015	0.13003	0.1314
0.15981	0.22159	0.22439	0.22306		0.16042	0.28114	0.27715	0.27142		0.1602	8.78181	9.28141	9.00356		0.1568	0.17294	0.14832	0.1636		0.15664	0.13551	0.1413	0.13413		0.15744	0.13142	0.13084	0.13248
0.16161	0.22419	0.22619	0.22572		0.16168	0.28252	0.27808	0.27267		0.16173	8.85599	9.35647	9.07865		0.15867	0.17479	0.14968	0.16557		0.15833	0.1375	0.14347	0.13589		0.15921	0.13286	0.13262	0.13433
0.16317	0.22603	0.22903	0.22761		0.16321	0.28513	0.28138	0.27491		0.16332	8.94381	9.44791	9.16471		0.16008	0.17651	0.15081	0.16672		0.15997	0.13858	0.14434	0.13726		0.16091	0.13425	0.13356	0.13538
0.16494	0.2288	0.23188	0.23048		0.16508	0.2893	0.28456	0.27901		0.16498	9.03661	9.54143	9.25519		0.16163	0.17781	0.15194	0.16795		0.16183	0.13934	0.14631	0.13914		0.16243	0.13541	0.1347	0.13616
0.1666	0.23123	0.23409	0.23219		0.16717	0.29358	0.2894	0.28351		0.16661	9.12806	9.63645	9.35133		0.16332	0.1793	0.15352	0.1694		0.16335	0.14067	0.14797	0.14015		0.16405	0.13668	0.13607	0.13769
0.16812	0.23327	0.23574	0.23464		0.16879	0.29578	0.29133	0.28506		0.16851	9.24359	9.75474	9.46533		0.16515	0.18112	0.15526	0.17078		0.16504	0.14223	0.14911	0.14156		0.16583	0.13809	0.13717	0.13929
0.16994	0.23523	0.23814	0.23728		0.17007	0.29709	0.29276	0.2869		0.17002	9.31565	9.8318	9.53403		0.16692	0.18239	0.15702	0.17306		0.16666	0.14438	0.15061	0.14252		0.16761	0.1389	0.13845	0.1406
0.17147	0.23692	0.24016	0.23883		0.17154	0.29907	0.29524	0.28901		0.17152	9.39576	9.91304	9.61784		0.16835	0.18446	0.15818	0.17392		0.16842	0.14564	0.1519	0.14377		0.16923	0.14049	0.14017	0.14189
0.17321	0.24026	0.24286	0.24097		0.17353	0.30363	0.29915	0.29324		0.17321	9.49318	10.0121	9.71204		0.16998	0.18587	0.15907	0.17588		0.17016	0.14747	0.15302	0.14497		0.17075	0.14153	0.14052	0.14315
0.17495	0.24262	0.24583	0.24365		0.17558	0.30793	0.30343	0.29722		0.17494	9.59064	10.1126	9.81203		0.17161	0.18731	0.16066	0.17734		0.17167	0.14727	0.15401	0.14607		0.17241	0.14287	0.14223	0.14367
0.17639	0.2442	0.24706	0.24519		0.1771	0.30971	0.30536	0.29884		0.17684	9.70557	10.2336	9.92753		0.17342	0.18914	0.16233	0.17882		0.17319	0.14874	0.1557	0.14725		0.17413	0.14412	0.14355	0.14542
0.17813	0.24647	0.24944	0.24773		0.1785	0.3114	0.30706	0.30054		0.17842	9.78206	10.3112	10.0029		0.17518	0.19054	0.16405	0.18058		0.17496	0.15015	0.1566	0.14828		0.17585	0.14545	0.1446	0.14715
0.17972	0.24815	0.25149	0.25005		0.17995	0.3135	0.30939	0.30273		0.17982	9.84992	10.3784	10.0694		0.17672	0.19219	0.16484	0.18142		0.1767	0.15164	0.15785	0.15036		0.17752	0.14661	0.14593	0.14759
0.18157	0.25162	0.25457	0.25267		0.1819	0.31804	0.31313	0.30733		0.18153	9.94873	10.4825	10.1691		0.17832	0.19344	0.16656	0.18334		0.17852	0.15321	0.15986	0.15205		0.17896	0.14763	0.14663	0.14871
0.18332	0.25412	0.25737	0.25574		0.18393	0.32152	0.31734	0.31021		0.18337	10.0566	10.5937	10.2769		0.18006	0.1954	0.16761	0.18507		0.17992	0.15445	0.16117	0.1527		0.18059	0.14885	0.14796	0.15005
0.18466	0.25491	0.25844	0.2568		0.18535	0.32349	0.31881	0.31211		0.18544	10.18	10.7204	10.4012		0.18172	0.19693	0.16953	0.18669		0.18141	0.1552	0.16228	0.15391		0.18238	0.15016	0.14984	0.15157
0.18632	0.25775	0.26072	0.25964		0.18681	0.32541	0.32097	0.31457		0.18681	10.2319	10.7754	10.4515		0.18346	0.19886	0.1709	0.18799		0.1831	0.15632	0.16376	0.1555		0.18422	0.15212	0.15071	0.15314
0.18803	0.2597	0.26308	0.26196		0.18826	0.32722	0.32319	0.316		0.18815	10.2955	10.8391	10.5143		0.18504	0.20006	0.17227	0.18967		0.18502	0.15801	0.16526	0.15692		0.18587	0.15306	0.15242	0.15464
0.18987	0.2628	0.26594	0.26485		0.19015	0.33181	0.32724	0.32022		0.18989	10.398	10.9451	10.6184		0.18676	0.20138	0.17387	0.19114		0.18682	0.15877	0.16579	0.15808		0.18723	0.15406	0.15344	0.15479
0.19176	0.26627	0.26883	0.26744		0.19222	0.33579	0.33087	0.32409		0.1917	10.5038	11.0541	10.722		0.18846	0.20304	0.17492	0.19276		0.18822	0.16062	0.16749	0.15879		0.18884	0.15474	0.15467	0.15608
0.19303	0.26695	0.26979	0.26809		0.19366	0.3374	0.33292	0.32579		0.19376	10.6308	11.1847	10.8491		0.19013	0.20464	0.17667	0.19415		0.18971	0.16174	0.16875	0.16001		0.19074	0.15673	0.15598	0.15822
0.19464	0.26869	0.27193	0.27011		0.1952	0.33987	0.33491	0.32802		0.19525	10.6928	11.2526	10.9131		0.19173	0.206	0.17781	0.19558		0.19153	0.16277	0.17033	0.16101		0.19263	0.15794	0.15731	0.15954
0.1964	0.27144	0.27468	0.27288		0.19664	0.34161	0.33741	0.32981		0.19646	10.7431	11.3012	10.9619		0.19333	0.20818	0.17956	0.19709		0.19347	0.16437	0.17247	0.1628		0.19425	0.15904	0.15847	0.16046
0.19827	0.27447	0.27765	0.27574		0.19851	0.34583	0.34144	0.33445		0.19817	10.845	11.4041	11.0621		0.19507	0.20946	0.18054	0.19895		0.19525	0.16572	0.17403	0.16429		0.19553	0.16007	0.15891	0.16136
0.20023	0.27763	0.28039	0.27906		0.20054	0.34947	0.34496	0.33789		0.20006	10.9578	11.5243	11.1763		0.19679	0.21131	0.18231	0.20041		0.19664	0.16671	0.17466	0.16498		0.1972	0.16172	0.16063	0.16297
0.20137	0.27796	0.28126	0.27918		0.202	0.35144	0.34661	0.33937		0.20215	11.0838	11.6519	11.302		0.19838	0.21269	0.18363	0.20157		0.19808	0.16734	0.17552	0.16633		0.19904	0.16295	0.1625	0.16388
0.20299	0.28019	0.28371	0.28198		0.2035	0.35364	0.34949	0.34145		0.20354	11.1359	11.7206	11.3541		0.19998	0.21394	0.18488	0.20344		0.1999	0.1691	0.17688	0.16794		0.20109	0.1642	0.16393	0.16599
0.20476	0.28271	0.28642	0.28464		0.20503	0.35562	0.35156	0.3441		0.20476	11.1863	11.7805	11.4031		0.20172	0.21579	0.18625	0.20433		0.20186	0.17113	0.1781	0.16982		0.20255	0.16564	0.16485	0.16656
0.20666	0.28663	0.28946	0.28815		0.2068	0.35921	0.35512	0.34761		0.20647	11.287	11.9024	11.5042		0.2035	0.21755	0.18805	0.20626		0.20359	0.17177	0.18032	0.17046		0.20384	0.1663	0.16567	0.16768
0.20858	0.28914	0.29229	0.29078		0.2087	0.36318	0.3585	0.35109		0.20843	11.4047	12.0451	11.6211		0.20518	0.21877	0.18963	0.20758		0.20493	0.17319	0.18054	0.17095		0.20555	0.16824	0.16686	0.1694
0.20969	0.28939	0.29225	0.29118		0.21023	0.36564	0.36075	0.35297		0.21045	11.519	12.1914	11.7375		0.20669	0.2199	0.19046	0.20945		0.20636	0.17363	0.18237	0.17236		0.20757	0.16891	0.16869	0.17094
0.21126	0.2914	0.29506	0.29343		0.21182	0.3677	0.36335	0.35543		0.21189	11.5747	12.2607	11.791		0.20833	0.22203	0.19165	0.21049		0.2082	0.17526	0.18361	0.1738		0.20956	0.17146	0.16995	0.17216
0.21308	0.29411	0.29821	0.2963		0.21331	0.37054	0.36523	0.35771		0.21307	11.6198	12.3184	11.835		0.21007	0.22359	0.19355	0.21194		0.21023	0.1777	0.18582	0.17541		0.21101	0.17152	0.17112	0.17333
0.21509	0.2974	0.30149	0.29997		0.21507	0.37359	0.36935	0.36087		0.21474	11.7174	12.4386	11.9346		0.21182	0.22504	0.19499	0.21367		0.21199	0.17878	0.18684	0.17686		0.21219	0.17305	0.17182	0.17395
0.21694	0.30028	0.30371	0.30223		0.217	0.37727	0.3728	0.36416		0.21665	11.8299	12.5866	12.0574		0.21349	0.22644	0.19645	0.21511		0.2133	0.17934	0.18764	0.17778		0.21389	0.17377	0.17303	0.17499
0.21802	0.30108	0.30381	0.30223		0.21855	0.37952	0.37484	0.36691		0.21869	11.9486	12.7315	12.2017		0.21495	0.22796	0.19766	0.21602		0.21469	0.17976	0.1884	0.17874		0.2159	0.17586	0.17468	0.17662
0.21955	0.30254	0.30593	0.30437		0.22019	0.3822	0.37745	0.36934		0.22018	12.0094	12.8076	12.2708		0.21653	0.22936	0.19885	0.21762		0.21653	0.18094	0.19045	0.18061		0.21794	0.17698	0.17641	0.17867
0.22134	0.30508	0.30897	0.30709		0.2218	0.38493	0.37965	0.3719		0.22137	12.0538	12.8637	12.3239		0.2183	0.23158	0.20055	0.21944		0.21858	0.18305	0.19152	0.18245		0.21926	0.17819	0.1771	0.17857
0.22339	0.3091	0.31322	0.31087		0.22352	0.38796	0.38308	0.37518		0.22301	12.1458	12.9787	12.4368		0.22021	0.2334	0.20179	0.22117		0.22025	0.18471	0.19306	0.18351		0.22052	0.1788	0.17821	0.1797
0.22519	0.31176	0.31487	0.31294		0.22533	0.39172	0.38624	0.37826		0.22499	12.2659	13.1302	12.5808		0.22193	0.23474	0.20357	0.22244		0.2216	0.18612	0.19407	0.18417		0.22226	0.17987	0.17916	0.18166
0.22635	0.3121	0.31576	0.31351		0.22693	0.39394	0.38869	0.38053		0.22707	12.3836	13.2777	12.7227		0.22323	0.23601	0.20444	0.22353		0.22302	0.18654	0.19569	0.18481		0.22416	0.18201	0.1808	0.18317
0.22782	0.31379	0.3168	0.31582		0.22859	0.39687	0.39108	0.38288		0.22849	12.4367	13.3464	12.7853		0.22484	0.23749	0.20568	0.2249		0.22484	0.18897	0.19699	0.18675		0.22618	0.18274	0.18255	0.18495
0.22966	0.31648	0.32073	0.31891		0.23018	0.39954	0.39365	0.38563		0.22977	12.4867	13.4055	12.8436		0.22668	0.23909	0.20733	0.2267		0.22687	0.19002	0.19875	0.18784		0.22754	0.1842	0.18321	0.18564
0.23175	0.32044	0.32437	0.32225		0.2318	0.40203	0.39614	0.38861		0.23143	12.5802	13.5241	12.9567		0.22861	0.24141	0.20929	0.22874		0.22845	0.19061	0.19987	0.18889		0.22885	0.185	0.18392	0.18629
0.23349	0.3228	0.32675	0.32491		0.23358	0.40556	0.39993	0.39163		0.23348	12.7157	13.6718	13.1046		0.23025	0.24258	0.21044	0.22994		0.22984	0.19162	0.20098	0.18975		0.23043	0.1859	0.18554	0.18728
0.23468	0.3235	0.32733	0.32565		0.2352	0.40801	0.4021	0.39416		0.2355	12.8413	13.8102	13.232		0.23156	0.24392	0.21131	0.23077		0.23125	0.19263	0.20095	0.19088		0.23241	0.18771	0.18677	0.18935
0.23612	0.32513	0.32909	0.32703		0.23688	0.41087	0.40506	0.39712		0.23688	12.8986	13.8693	13.2878		0.23317	0.24554	0.21297	0.23236		0.23301	0.19441	0.20294	0.19313		0.2345	0.18959	0.18846	0.19075
0.238	0.32828	0.33161	0.33058		0.23865	0.4144	0.40785	0.39968		0.23816	12.9613	13.9338	13.3515		0.23503	0.24707	0.2147	0.23403		0.23518	0.19625	0.20508	0.1944		0.23584	0.19004	0.18911	0.19156
0.24017	0.3317	0.33631	0.33434		0.24017	0.4164	0.41055	0.40215		0.23977	13.065	14.0412	13.4545		0.23708	0.24921	0.21618	0.23622		0.23684	0.19727	0.20618	0.19588		0.23716	0.19065	0.19002	0.19243
0.24179	0.33362	0.33775	0.33576		0.24186	0.41905	0.41342	0.40491		0.24189	13.2202	14.2059	13.6138		0.2386	0.25018	0.2174	0.23715		0.23816	0.19805	0.20715	0.19645		0.23875	0.19247	0.1913	0.19346
0.24306	0.33469	0.33872	0.33617		0.24353	0.42207	0.41618	0.40799		0.24379	13.3354	14.3286	13.7286		0.23981	0.25132	0.21842	0.23812		0.23964	0.19971	0.2089	0.19781		0.2408	0.19369	0.1931	0.19542
0.24449	0.33633	0.34047	0.33794		0.24528	0.42553	0.41909	0.41091		0.24512	13.3911	14.3817	13.7787		0.24143	0.253	0.21995	0.23972		0.24145	0.20095	0.21043	0.19894		0.24289	0.19595	0.19483	0.19714
0.24637	0.33946	0.34359	0.34128		0.24704	0.42834	0.42201	0.41345		0.24653	13.4677	14.4647	13.8563		0.2433	0.25499	0.22161	0.24185		0.24363	0.2033	0.21163	0.20079		0.24416	0.19612	0.19537	0.19781
0.24858	0.34344	0.34726	0.34562		0.24849	0.43043	0.42424	0.41542		0.24811	13.5666	14.5629	13.9533		0.24543	0.25679	0.22314	0.24329		0.24522	0.20396	0.21237	0.20174		0.24552	0.19725	0.19615	0.19854
0.25016	0.34507	0.3493	0.3472		0.25015	0.43333	0.42689	0.41823		0.25018	13.7163	14.7204	14.1036		0.24698	0.25826	0.22462	0.24491		0.24657	0.20527	0.2137	0.20278		0.24711	0.19788	0.19763	0.19969
0.25143	0.34564	0.35043	0.34803		0.25191	0.43652	0.43005	0.42096		0.25212	13.8322	14.8437	14.2175		0.24819	0.25925	0.22541	0.24583		0.2481	0.20639	0.21464	0.20387		0.24914	0.20034	0.1994	0.20154
0.25286	0.34742	0.35242	0.34993		0.25357	0.4389	0.43278	0.42347		0.25344	13.8847	14.8951	14.2669		0.2498	0.26074	0.2266	0.24735		0.24984	0.20759	0.21675	0.20511		0.25117	0.20171	0.20102	0.20273
0.25473	0.3505	0.35508	0.35336		0.25542	0.44246	0.4359	0.42736		0.25489	13.9637	14.9774	14.3503		0.25173	0.26249	0.22867	0.24924		0.25199	0.20969	0.21813	0.20723		0.25248	0.20254	0.20149	0.20391
0.25693	0.35464	0.35877	0.35717		0.25679	0.44408	0.43786	0.42876		0.25648	14.0594	15.0748	14.4398		0.25385	0.26508	0.23016	0.25084		0.25354	0.21052	0.21877	0.20803		0.25396	0.20311	0.20289	0.20491
0.25841	0.35595	0.35987	0.35832		0.25839	0.44689	0.44023	0.43178		0.25851	14.198	15.219	14.5789		0.2553	0.26544	0.23119	0.25207		0.25487	0.21088	0.22048	0.20904		0.25556	0.20439	0.20346	0.20627
0.25984	0.35752	0.3617	0.3594		0.26013	0.44957	0.44336	0.43437		0.26036	14.3033	15.3331	14.6876		0.25651	0.26706	0.23185	0.25253		0.25647	0.21252	0.22134	0.20994		0.25765	0.20703	0.20542	0.20788
0.26124	0.35912	0.36391	0.361		0.26194	0.45298	0.44716	0.43754		0.26171	14.3598	15.3872	14.7387		0.25814	0.26849	0.2332	0.25381		0.25822	0.21386	0.22313	0.2114		0.25957	0.20762	0.20681	0.20919
0.26311	0.36187	0.36714	0.36419		0.26383	0.4565	0.45048	0.44054		0.26322	14.4439	15.4771	14.8227		0.26013	0.26989	0.23528	0.2563		0.26043	0.21567	0.22495	0.21339		0.26079	0.20859	0.20717	0.20981
0.26523	0.36538	0.37042	0.3679		0.2651	0.45817	0.4514	0.44188		0.26474	14.5293	15.5657	14.9072		0.26211	0.272	0.23687	0.25804		0.26187	0.21651	0.22605	0.21403		0.26234	0.20931	0.20866	0.21073
0.26664	0.36667	0.37119	0.3689		0.26674	0.46075	0.45441	0.44465		0.26672	14.665	15.7036	15.0395		0.26361	0.27321	0.2372	0.25924		0.26324	0.21786	0.22666	0.21456		0.26391	0.21061	0.20976	0.21253
0.26815	0.36898	0.37301	0.37076		0.26856	0.4645	0.45797	0.44812		0.26851	14.7643	15.8114	15.1398		0.26487	0.27393	0.23844	0.26006		0.2649	0.21891	0.22845	0.21581		0.2659	0.21208	0.21148	0.2138
0.26962	0.36999	0.37503	0.37255		0.2703	0.46753	0.46062	0.4508		0.26997	14.834	15.8836	15.2074		0.26642	0.27558	0.23977	0.26147		0.26654	0.22037	0.22934	0.21705		0.26779	0.21356	0.21274	0.21481
0.27133	0.37291	0.37803	0.37534		0.27221	0.47081	0.46419	0.45466		0.27162	14.9282	15.9792	15.3004		0.26832	0.27745	0.2417	0.26334		0.26861	0.22182	0.23148	0.21899		0.26909	0.2145	0.21297	0.21593
0.27345	0.37632	0.38135	0.37907		0.27345	0.47226	0.46497	0.45535		0.27308	15.0015	16.0565	15.3724		0.27048	0.2797	0.24362	0.26536		0.27016	0.22293	0.23236	0.21948		0.27067	0.21545	0.21452	0.21741
0.27493	0.37769	0.38302	0.38071		0.27497	0.47429	0.46792	0.45776		0.27502	15.1303	16.1883	15.4995		0.27185	0.28031	0.24438	0.26618		0.27158	0.22281	0.23328	0.22107		0.27219	0.2168	0.21569	0.21787
0.27641	0.38	0.38384	0.38224		0.27679	0.47801	0.47161	0.46136		0.27687	15.2348	16.3012	15.6024		0.27316	0.28147	0.24542	0.26724		0.27322	0.22444	0.2345	0.22233		0.27412	0.21791	0.21723	0.21995
0.27798	0.38151	0.38596	0.38433		0.27873	0.48202	0.47504	0.4651		0.27831	15.2967	16.3665	15.6646		0.27477	0.2829	0.24672	0.26883		0.27483	0.22597	0.23564	0.2236		0.27591	0.21948	0.21866	0.22094
0.27967	0.38459	0.38915	0.38657		0.28056	0.48456	0.47791	0.46799		0.28006	15.4006	16.4715	15.764		0.2767	0.28511	0.24887	0.27041		0.27676	0.22795	0.23685	0.22526		0.27742	0.22051	0.21934	0.22161
0.2817	0.38742	0.3927	0.39031		0.28173	0.48551	0.47889	0.46916		0.28161	15.4754	16.5612	15.8399		0.27881	0.28704	0.25023	0.27287		0.27832	0.22947	0.23849	0.22609		0.27897	0.22199	0.22107	0.22297
0.28319	0.38904	0.39419	0.39142		0.28328	0.48853	0.48177	0.47153		0.28348	15.591	16.7083	15.9531		0.28017	0.2881	0.25146	0.27342		0.27985	0.23015	0.23938	0.22696		0.28056	0.22274	0.22142	0.2244
0.28478	0.39096	0.39588	0.39367		0.28511	0.49176	0.48495	0.47481		0.28517	15.6774	16.8199	16.0393		0.2816	0.28956	0.25218	0.27448		0.28153	0.23044	0.24124	0.22834		0.28238	0.22463	0.22324	0.2256
0.2863	0.39274	0.39773	0.3947		0.28711	0.49566	0.48917	0.47869		0.28665	15.7472	16.9088	16.1042		0.28312	0.29045	0.25351	0.27577		0.28313	0.23225	0.242	0.22918		0.28421	0.22538	0.22461	0.22725
0.28802	0.39547	0.40074	0.3978		0.28894	0.49857	0.49169	0.48183		0.28842	15.8528	17.0475	16.2119		0.28507	0.29278	0.25536	0.27767		0.28504	0.23449	0.24335	0.23074		0.2857	0.22633	0.22569	0.22845
0.29005	0.39841	0.40393	0.40149		0.29005	0.49928	0.49246	0.48185		0.29	15.9308	17.1467	16.2897		0.2871	0.29476	0.25667	0.27945		0.28664	0.23463	0.24472	0.23199		0.28734	0.22739	0.22683	0.22886
0.29157	0.40005	0.40551	0.4033		0.29158	0.50171	0.49533	0.48446		0.29177	16.035	17.2791	16.4007		0.28849	0.29553	0.25779	0.28054		0.28827	0.23624	0.24588	0.23409		0.28892	0.22887	0.2274	0.23019
0.29309	0.4022	0.40776	0.40467		0.29344	0.506	0.4989	0.4878		0.29344	16.121	17.3902	16.5056		0.28989	0.29668	0.2587	0.28149		0.28999	0.23753	0.24732	0.23456		0.2908	0.23037	0.22944	0.23188
0.29477	0.40385	0.40974	0.40705		0.29551	0.50973	0.50272	0.49242		0.29499	16.1964	17.4856	16.6014		0.29144	0.29802	0.26003	0.28284		0.29161	0.23852	0.24873	0.23616		0.29247	0.23132	0.23066	0.23281
0.29642	0.40691	0.41201	0.40981		0.29724	0.51231	0.5052	0.49476		0.29679	16.3018	17.615	16.7287		0.29335	0.29974	0.26145	0.28474		0.2934	0.2399	0.24958	0.23751		0.29404	0.23277	0.23136	0.23418
0.29831	0.40964	0.41491	0.41286		0.29843	0.51344	0.50591	0.49499		0.29842	16.3805	17.7201	16.8236		0.29549	0.3016	0.26402	0.28674		0.29503	0.24105	0.25135	0.23868		0.29572	0.23401	0.23281	0.2355
0.29983	0.41124	0.41709	0.41416		0.2999	0.51583	0.50823	0.49765		0.3	16.4623	17.818	16.9215		0.29683	0.3033	0.26448	0.28778		0.29664	0.24257	0.2526	0.23944		0.29738	0.23499	0.23358	0.23638
0.30152	0.41363	0.41947	0.41614		0.30175	0.51954	0.51173	0.50109		0.30174	16.5558	17.9374	17.034		0.29826	0.30415	0.26543	0.28898		0.29837	0.24302	0.25323	0.24058		0.29909	0.23635	0.23544	0.23756
0.30321	0.41573	0.42145	0.41867		0.30378	0.52378	0.51602	0.50541		0.30336	16.6358	18.0361	17.1307		0.2998	0.30517	0.26658	0.29021		0.29993	0.24482	0.25441	0.24202		0.30081	0.23754	0.23664	0.23902
0.30476	0.41764	0.42341	0.4203		0.30548	0.52649	0.51863	0.508		0.30516	16.7367	18.1591	17.2468		0.30172	0.30735	0.26867	0.29198		0.30162	0.24565	0.25589	0.24338		0.30249	0.23893	0.23786	0.24018
0.3066	0.42045	0.42611	0.42315		0.30676	0.52726	0.51993	0.50866		0.30678	16.8098	18.2534	17.3375		0.30376	0.30896	0.2707	0.29379		0.30333	0.24678	0.25694	0.24403		0.30423	0.24023	0.2394	0.24159
0.30821	0.4226	0.42805	0.42516		0.30815	0.53009	0.52216	0.51087		0.30831	16.8805	18.3412	17.4199		0.30511	0.31008	0.27124	0.29462		0.30502	0.24826	0.25846	0.24573		0.30583	0.24103	0.24006	0.2428
0.30985	0.42475	0.43081	0.42774		0.30999	0.53339	0.52585	0.5144		0.30999	16.9697	18.4464	17.5244		0.30669	0.31163	0.27253	0.29577		0.30676	0.24976	0.26016	0.24722		0.30747	0.24228	0.24131	0.24342
0.31166	0.42722	0.4336	0.42998		0.3121	0.53774	0.53011	0.51884		0.31159	17.0611	18.5463	17.615		0.30823	0.31327	0.27379	0.29704		0.30833	0.25057	0.26095	0.2477		0.30915	0.24366	0.24188	0.24487
0.31315	0.42876	0.4347	0.43187		0.31384	0.54022	0.53203	0.52057		0.31344	17.1891	18.6707	17.7373		0.31004	0.31465	0.27539	0.29946		0.30995	0.25187	0.2624	0.24971		0.31081	0.24427	0.24367	0.24594
0.31477	0.43126	0.43694	0.43392		0.31509	0.54151	0.53358	0.52234		0.31513	17.2874	18.7749	17.8317		0.312	0.31645	0.27707	0.30024		0.31168	0.25313	0.26345	0.25061		0.31258	0.2461	0.24514	0.2475
0.31645	0.43291	0.43894	0.43673		0.3165	0.54348	0.53593	0.52417		0.31651	17.3565	18.8407	17.8961		0.31341	0.31733	0.27807	0.30147		0.31337	0.25495	0.26517	0.2521		0.31423	0.24719	0.24585	0.24859
0.31819	0.43569	0.44216	0.43882		0.31845	0.54773	0.53992	0.52816		0.31819	17.4652	18.9475	18.001		0.315	0.31909	0.27928	0.30312		0.31518	0.25652	0.26648	0.25361		0.31576	0.24806	0.24701	0.24972
0.32002	0.43866	0.44463	0.44178		0.32061	0.55229	0.54406	0.53244		0.31993	17.574	19.0547	18.1009		0.31654	0.31994	0.28049	0.30416		0.31668	0.25677	0.26718	0.25392		0.3174	0.24909	0.24803	0.2511
0.32141	0.43973	0.44556	0.44302		0.32211	0.5535	0.54586	0.53369		0.32176	17.6941	19.1755	18.2172		0.31834	0.32211	0.28207	0.30561		0.31818	0.25775	0.26823	0.25526		0.31909	0.25065	0.24956	0.25215
0.32307	0.44215	0.44779	0.44495		0.32347	0.55528	0.54716	0.5354		0.32352	17.7938	19.2809	18.3149		0.32016	0.324	0.28375	0.30743		0.31989	0.25927	0.27	0.25652		0.32088	0.25222	0.25118	0.25372
0.32479	0.44442	0.45032	0.4478		0.32486	0.55746	0.54945	0.53758		0.32483	17.8488	19.3328	18.3651		0.32171	0.32524	0.28508	0.30875		0.32166	0.26031	0.27106	0.25752		0.32254	0.25288	0.25187	0.25499
0.32651	0.44694	0.45308	0.44992		0.32678	0.56147	0.55327	0.54121		0.32653	17.9546	19.4363	18.4618		0.32335	0.32646	0.28614	0.31032		0.32345	0.26194	0.27262	0.25938		0.32393	0.25391	0.25307	0.25567
0.32838	0.45	0.45583	0.45285		0.32885	0.56573	0.55758	0.54521		0.32835	18.0675	19.5498	18.5725		0.32496	0.32853	0.28688	0.31157		0.3249	0.26279	0.27322	0.26		0.32562	0.25532	0.25371	0.25705
0.32972	0.45091	0.45721	0.45362		0.33042	0.56723	0.5592	0.54756		0.33031	18.1928	19.6776	18.693		0.32666	0.32943	0.28887	0.31281		0.32639	0.26435	0.27419	0.26122		0.32741	0.25724	0.25545	0.25873
0.33134	0.45285	0.45939	0.45543		0.33183	0.56939	0.56119	0.54852		0.33201	18.2769	19.7676	18.773		0.32848	0.33133	0.29031	0.31408		0.32808	0.26507	0.27589	0.26246		0.32923	0.25807	0.25683	0.25969
0.33304	0.45489	0.46167	0.45808		0.33322	0.57097	0.56295	0.55062		0.33318	18.3113	19.7961	18.8014		0.33009	0.33285	0.2914	0.31581		0.32995	0.26651	0.27743	0.26452		0.33093	0.25928	0.25787	0.26067
0.33486	0.45828	0.46412	0.46076		0.33513	0.57547	0.56658	0.5546		0.33487	18.4162	19.9017	18.9027		0.33174	0.33432	0.29303	0.31726		0.33181	0.26826	0.27868	0.26522		0.33223	0.25974	0.25874	0.26139
0.33682	0.46116	0.46734	0.4647		0.33723	0.57963	0.57136	0.55899		0.33671	18.5317	20.0172	19.0124		0.33342	0.3358	0.29411	0.31841		0.33329	0.26897	0.27966	0.26597		0.33391	0.26152	0.25993	0.26262
0.33809	0.46188	0.46815	0.46481		0.33871	0.58117	0.57281	0.56023		0.33875	18.6633	20.1547	19.1429		0.33498	0.33722	0.29562	0.31986		0.33469	0.27017	0.28103	0.26702		0.33571	0.26248	0.26161	0.26403
0.33961	0.46352	0.47047	0.46707		0.34017	0.58337	0.57503	0.56202		0.34032	18.7294	20.2209	19.2027		0.33675	0.33832	0.29705	0.32171		0.33646	0.27155	0.28176	0.26835		0.33764	0.26434	0.26281	0.26576
0.34139	0.46618	0.47322	0.46976		0.34163	0.58564	0.57685	0.56403		0.34147	18.7616	20.2504	19.2281		0.33835	0.33997	0.29833	0.32297		0.33846	0.27294	0.28442	0.26986		0.33928	0.26471	0.26366	0.26665
0.34329	0.4695	0.47599	0.47296		0.34348	0.5891	0.58047	0.56794		0.34314	18.8615	20.3502	19.3272		0.34009	0.34168	0.29989	0.32403		0.34035	0.27438	0.28494	0.27109		0.34056	0.26574	0.26469	0.26688
0.34523	0.47281	0.47901	0.47586		0.34559	0.59383	0.58431	0.57168		0.34504	18.9795	20.4709	19.4405		0.34174	0.34249	0.30085	0.32558		0.3416	0.27512	0.28559	0.27208		0.3422	0.26715	0.26604	0.26874
0.34645	0.47297	0.4793	0.47639		0.34704	0.59502	0.58602	0.57293		0.34705	19.1025	20.5951	19.558		0.34338	0.34449	0.30234	0.32748		0.34308	0.27666	0.28673	0.27301		0.34408	0.26857	0.26754	0.27019
0.34795	0.47494	0.48152	0.47783		0.34853	0.5971	0.58811	0.57464		0.34867	19.1712	20.6647	19.6215		0.34508	0.34573	0.30368	0.32871		0.3448	0.27816	0.28862	0.27456		0.34599	0.27005	0.26871	0.27157
0.34978	0.47751	0.48451	0.48048		0.34996	0.5992	0.5897	0.57712		0.34981	19.198	20.6887	19.6446		0.34671	0.34707	0.30483	0.32984		0.34683	0.27993	0.28977	0.27642		0.3477	0.27135	0.26988	0.27287
0.35166	0.48072	0.48766	0.48392		0.35177	0.60284	0.5941	0.58097		0.35147	19.2938	20.7847	19.7353		0.34846	0.34921	0.30634	0.33144		0.34865	0.28081	0.29174	0.27768		0.34889	0.27212	0.27074	0.27326
0.35365	0.48394	0.49083	0.48641		0.35373	0.60683	0.59759	0.58464		0.35336	19.4035	20.8964	19.842		0.35019	0.35003	0.3084	0.33283		0.35	0.28178	0.29278	0.27811		0.3506	0.27309	0.27157	0.27449
0.35481	0.48408	0.49056	0.48687		0.35524	0.60826	0.5986	0.58606		0.35541	19.527	21.0206	19.958		0.35169	0.35155	0.30908	0.33428		0.35135	0.28288	0.29318	0.279		0.35249	0.27465	0.27318	0.27626
0.35624	0.48576	0.49259	0.48907		0.35684	0.61115	0.60173	0.58879		0.35702	19.5897	21.0864	20.0212		0.35333	0.35299	0.31028	0.33554		0.35314	0.28409	0.29512	0.2804		0.35456	0.27599	0.27504	0.27791
0.35807	0.48846	0.4959	0.49212		0.35835	0.6133	0.60367	0.59068		0.35809	19.6055	21.0986	20.0298		0.35508	0.35393	0.31161	0.33693		0.35526	0.28655	0.29705	0.28201		0.35598	0.27705	0.27597	0.27877
0.36012	0.49215	0.49894	0.49594		0.36015	0.6168	0.60713	0.59424		0.3597	19.6955	21.1802	20.1111		0.35689	0.35609	0.31351	0.33854		0.35713	0.28691	0.29788	0.28347		0.35724	0.27748	0.27642	0.27928
0.36194	0.49456	0.50144	0.49801		0.36207	0.62088	0.61042	0.59787		0.36161	19.8085	21.3041	20.229		0.35856	0.35744	0.31457	0.33979		0.35833	0.28798	0.29812	0.28386		0.35889	0.27918	0.27768	0.28051
0.36307	0.49481	0.50137	0.49815		0.36358	0.62195	0.61221	0.60008		0.36364	19.9254	21.4203	20.3348		0.35992	0.35859	0.3157	0.34068		0.3597	0.28833	0.29916	0.28513		0.36078	0.28033	0.27908	0.28183
0.36454	0.49678	0.50356	0.50005		0.36523	0.62519	0.61529	0.60235		0.36522	19.9868	21.4822	20.395		0.3616	0.36032	0.3172	0.34208		0.36153	0.29007	0.30091	0.28685		0.36285	0.2821	0.28094	0.28382
0.36632	0.4988	0.50656	0.50293		0.36682	0.62741	0.61772	0.60468		0.36645	20.0176	21.5111	20.419		0.36333	0.36158	0.31843	0.34407		0.36369	0.29213	0.30327	0.28879		0.36433	0.28314	0.28159	0.28418
0.36828	0.50255	0.50996	0.50593		0.36849	0.63	0.62071	0.60726		0.36798	20.0926	21.5817	20.4905		0.36522	0.36298	0.32049	0.34577		0.36536	0.29333	0.30349	0.28969		0.36547	0.28332	0.2822	0.28495
0.37022	0.50568	0.51301	0.50905		0.37038	0.63358	0.6237	0.61078		0.36993	20.2087	21.6988	20.5999		0.3669	0.36435	0.3215	0.34687		0.36668	0.29443	0.30451	0.29019		0.36708	0.28466	0.28369	0.2863
0.37147	0.50603	0.51325	0.50922		0.3719	0.63529	0.62574	0.61256		0.37201	20.327	21.8189	20.7139		0.36827	0.36537	0.32259	0.34759		0.36805	0.29512	0.30501	0.29116		0.36904	0.28659	0.28474	0.28795
0.3728	0.50772	0.51466	0.51028		0.37353	0.63879	0.62828	0.61536		0.37354	20.3747	21.8678	20.759		0.36987	0.36716	0.32397	0.3489		0.36977	0.29676	0.30688	0.29197		0.37109	0.28808	0.28704	0.28914
0.37458	0.50981	0.51727	0.51317		0.37522	0.64119	0.63111	0.61807		0.37485	20.4118	21.9001	20.7887		0.3717	0.36874	0.32592	0.35113		0.37179	0.2978	0.30904	0.29349		0.37261	0.28917	0.28739	0.29047
0.37671	0.51361	0.52136	0.51695		0.37685	0.64412	0.63403	0.62066		0.37638	20.4795	21.9672	20.8526		0.37356	0.37053	0.32657	0.35274		0.37355	0.29937	0.30973	0.29482		0.37382	0.28946	0.28794	0.29107
0.3785	0.51632	0.5238	0.51995		0.37862	0.6474	0.63741	0.62398		0.37839	20.5965	22.0834	20.9659		0.37532	0.37196	0.32832	0.35364		0.37492	0.29991	0.31117	0.2959		0.3754	0.29077	0.28937	0.29217
0.37976	0.51703	0.52371	0.52054		0.38025	0.64969	0.63938	0.62573		0.38046	20.7055	22.195	21.0693		0.37652	0.37282	0.32899	0.35474		0.37628	0.30107	0.31185	0.2962		0.37737	0.29232	0.29064	0.29364
0.38111	0.51837	0.52603	0.52196		0.38192	0.65271	0.64224	0.6289		0.38184	20.7378	22.2247	21.0956		0.37816	0.37411	0.33057	0.35603		0.37801	0.30269	0.31316	0.29817		0.37947	0.29408	0.2928	0.29551
0.38294	0.52125	0.52851	0.52488		0.38361	0.65493	0.64513	0.63139		0.38314	20.7759	22.2593	21.1305		0.38007	0.37596	0.33219	0.3581		0.38014	0.30463	0.31513	0.3		0.38088	0.29487	0.29343	0.29618
0.38504	0.52481	0.53207	0.5286		0.38515	0.65776	0.64769	0.63377		0.38473	20.852	22.3328	21.1999		0.38202	0.37782	0.33365	0.3596		0.3819	0.3052	0.31608	0.30076		0.3822	0.29543	0.29391	0.29715
0.38681	0.5277	0.5347	0.53102		0.3869	0.66106	0.65017	0.63678		0.38676	20.97	22.4498	21.3118		0.38368	0.37899	0.33502	0.3608		0.38325	0.30642	0.31695	0.30181		0.38374	0.2969	0.29521	0.29838
0.38813	0.52826	0.53565	0.53171		0.38854	0.66337	0.65283	0.63897		0.3888	21.0709	22.5562	21.4084		0.38485	0.3796	0.33535	0.36178		0.3847	0.30737	0.31834	0.30302		0.38575	0.29798	0.29669	0.29947
0.38948	0.52927	0.53709	0.53347		0.39024	0.66587	0.65611	0.64237		0.39014	21.098	22.5771	21.4318		0.38643	0.38126	0.33686	0.36268		0.3864	0.30877	0.31977	0.30382		0.38781	0.29969	0.29849	0.30087
0.39131	0.53259	0.54022	0.53645		0.39205	0.66958	0.65887	0.64549		0.3916	21.1497	22.6272	21.4764		0.3883	0.38278	0.33835	0.3646		0.38858	0.31117	0.32132	0.30587		0.38918	0.3004	0.29897	0.30204
0.39345	0.53623	0.54369	0.53989		0.3935	0.67117	0.6605	0.64676		0.39304	21.202	22.6775	21.5278		0.39037	0.38512	0.3402	0.36651		0.39032	0.31181	0.32292	0.30632		0.39048	0.30101	0.29995	0.30245
0.39512	0.53824	0.54572	0.5419		0.3952	0.67421	0.66337	0.64975		0.39505	21.3146	22.7908	21.6314		0.39202	0.38637	0.34169	0.36766		0.39151	0.31238	0.32383	0.30719		0.39204	0.3025	0.30056	0.30394
0.3965	0.53908	0.54694	0.54285		0.39684	0.67649	0.66609	0.65167		0.39709	21.4151	22.8893	21.7243		0.39317	0.3869	0.34227	0.36825		0.39308	0.31325	0.3246	0.3083		0.3941	0.30415	0.30228	0.30571
0.39785	0.54031	0.54858	0.54382		0.39854	0.67953	0.6692	0.65519		0.39847	21.4426	22.916	21.752		0.39478	0.38825	0.34303	0.3695		0.39473	0.31434	0.32605	0.31035		0.39614	0.30579	0.30435	0.3074
0.39961	0.5431	0.55102	0.54735		0.40043	0.68286	0.67268	0.65832		0.40002	21.5008	22.9706	21.8024		0.3967	0.38998	0.34474	0.37158		0.39692	0.31686	0.3272	0.31154		0.39753	0.30628	0.30463	0.30794
0.40179	0.54749	0.55524	0.55114		0.40177	0.68384	0.67351	0.65953		0.40147	21.5463	23.0119	21.8454		0.39875	0.39235	0.34652	0.37336		0.39857	0.31739	0.32868	0.31329		0.39898	0.30742	0.306	0.30876
0.40349	0.54921	0.55689	0.55317		0.40339	0.68733	0.67653	0.66215		0.40337	21.6451	23.1094	21.9348		0.4004	0.39316	0.34736	0.3746		0.39989	0.31825	0.32936	0.31407		0.40054	0.30872	0.30691	0.31022
0.40485	0.55049	0.55764	0.55382		0.40512	0.69005	0.67957	0.66518		0.40527	21.7287	23.1956	22.0152		0.40154	0.39377	0.34845	0.37541		0.40147	0.31992	0.3307	0.31431		0.40258	0.31051	0.30857	0.312
0.40621	0.5515	0.55921	0.55573		0.40692	0.69357	0.68255	0.66808		0.40672	21.7682	23.2284	22.0504		0.40308	0.39503	0.34933	0.37644		0.40314	0.31998	0.33191	0.31568		0.40453	0.31126	0.31033	0.31357
0.40801	0.55447	0.56244	0.55853		0.40879	0.69645	0.68601	0.67146		0.4083	21.8269	23.2865	22.1006		0.40499	0.39702	0.35134	0.37815		0.4053	0.32162	0.33392	0.31768		0.40588	0.31226	0.31123	0.314
0.41012	0.55772	0.56622	0.56234		0.41009	0.69818	0.68699	0.67242		0.40971	21.8668	23.3217	22.1378		0.40705	0.39929	0.35318	0.37993		0.40688	0.32238	0.3353	0.31856		0.4073	0.31308	0.31167	0.31489
0.41171	0.55966	0.56784	0.56382		0.41171	0.70042	0.68977	0.67492		0.41164	21.9679	23.418	22.232		0.40864	0.40038	0.35407	0.38113		0.40825	0.32345	0.33568	0.31926		0.40886	0.31409	0.31314	0.3158
0.41315	0.56155	0.56864	0.56525		0.41345	0.70371	0.69283	0.67819		0.41355	22.0494	23.5044	22.3097		0.40985	0.4008	0.35472	0.38214		0.40992	0.32532	0.33696	0.32076		0.41092	0.31609	0.31425	0.31767
0.4146	0.56276	0.5702	0.56698		0.41535	0.70702	0.69609	0.68197		0.41499	22.082	23.5299	22.3362		0.41138	0.40232	0.3564	0.38341		0.41153	0.32633	0.33859	0.32144		0.41287	0.31724	0.316	0.31873
0.41629	0.5651	0.5734	0.56914		0.41727	0.71075	0.69981	0.68482		0.4166	22.1433	23.5872	22.3919		0.41324	0.40409	0.35783	0.38518		0.41357	0.32772	0.33983	0.32353		0.4141	0.31829	0.31625	0.31957
0.41836	0.56836	0.57707	0.57283		0.4184	0.71104	0.69979	0.68478		0.41819	22.1966	23.6381	22.4394		0.41534	0.40598	0.35989	0.38717		0.41516	0.32915	0.3409	0.32472		0.4157	0.3189	0.3174	0.32068
0.41999	0.57046	0.57862	0.57467		0.41994	0.71333	0.70298	0.68753		0.41993	22.2703	23.7095	22.5086		0.41693	0.40731	0.36063	0.38824		0.41657	0.33027	0.34177	0.32551		0.41716	0.32023	0.31848	0.32158
0.4215	0.57283	0.58098	0.576		0.42175	0.71708	0.70626	0.69096		0.4219	22.356	23.7934	22.5903		0.41819	0.40805	0.36142	0.38917		0.41822	0.33165	0.34385	0.32688		0.41913	0.32159	0.32001	0.32317
0.42299	0.57412	0.5823	0.57787		0.42368	0.72085	0.71003	0.69509		0.42341	22.3931	23.8276	22.6194		0.41969	0.40952	0.36288	0.39001		0.41975	0.33284	0.34462	0.32787		0.42108	0.32327	0.32149	0.32486
0.4246	0.57588	0.58397	0.58033		0.42561	0.72389	0.71308	0.69801		0.4251	22.4551	23.885	22.6793		0.42158	0.41146	0.36467	0.39228		0.42166	0.33409	0.34606	0.32872		0.42246	0.32352	0.32259	0.32538
0.42673	0.57945	0.58819	0.5841		0.42676	0.72474	0.71348	0.69816		0.42666	22.4984	23.9249	22.7165		0.42374	0.41286	0.3664	0.39397		0.42331	0.33456	0.34688	0.3306		0.42403	0.32462	0.3231	0.32635
0.42825	0.58099	0.5896	0.58544		0.42826	0.727	0.71606	0.70066		0.42845	22.5732	23.9956	22.7846		0.42531	0.41457	0.36712	0.3948		0.42484	0.33629	0.34811	0.33077		0.42553	0.32632	0.32444	0.32798
0.42984	0.5831	0.59193	0.58781		0.43008	0.73059	0.7197	0.70399		0.4302	22.6338	24.0578	22.8429		0.42657	0.41562	0.36779	0.39574		0.42652	0.33728	0.34955	0.33226		0.4275	0.32728	0.32579	0.32906
0.43137	0.585	0.59366	0.58928		0.43213	0.73448	0.72335	0.70824		0.43169	22.673	24.0893	22.8748		0.42804	0.41646	0.36913	0.39687		0.42816	0.33858	0.3509	0.33338		0.42927	0.32894	0.32719	0.33037
0.43306	0.58721	0.59548	0.59188		0.43396	0.73752	0.72638	0.71105		0.43339	22.7384	24.1514	22.9342		0.43005	0.41832	0.37094	0.39848		0.42995	0.34036	0.35236	0.3351		0.43077	0.32957	0.32832	0.33135
0.43503	0.59006	0.59832	0.5948		0.43512	0.73811	0.7271	0.71147		0.43513	22.7982	24.2089	22.9885		0.43201	0.42047	0.37278	0.40065		0.43166	0.34153	0.35306	0.33643		0.4324	0.33088	0.32861	0.33204
0.43655	0.59202	0.60042	0.59601		0.43657	0.74047	0.72937	0.71361		0.43661	22.8381	24.2419	23.0241		0.43355	0.4218	0.37364	0.40151		0.43323	0.3428	0.35409	0.33728		0.43392	0.33193	0.33033	0.33336
0.43818	0.59449	0.60286	0.59832		0.43845	0.74424	0.73289	0.71739		0.43828	22.8965	24.2998	23.0771		0.43495	0.42286	0.37489	0.40269		0.43503	0.34427	0.3557	0.33873		0.43573	0.33333	0.33189	0.33467
0.43986	0.59624	0.60494	0.6004		0.44055	0.74817	0.73739	0.72112		0.44004	22.9618	24.36	23.1384		0.43641	0.42376	0.37567	0.40418		0.43671	0.34501	0.35698	0.33957		0.4375	0.33443	0.33302	0.33594
0.44141	0.59751	0.60652	0.60228		0.44228	0.7509	0.73919	0.72355		0.44187	23.0296	24.425	23.1981		0.43838	0.42602	0.37753	0.40565		0.43839	0.34596	0.35804	0.34087		0.43913	0.33523	0.33342	0.33693
0.44334	0.60098	0.6097	0.60561		0.44343	0.75125	0.73972	0.72395		0.44373	23.098	24.4901	23.2637		0.44044	0.42753	0.37975	0.40771		0.43994	0.34767	0.35913	0.34182		0.4408	0.33674	0.3348	0.33825
0.44493	0.60288	0.61165	0.60718		0.44487	0.75361	0.74223	0.72628		0.44508	23.1139	24.5026	23.2732		0.44187	0.42897	0.38024	0.40857		0.44159	0.34895	0.36086	0.34314		0.4423	0.33766	0.3362	0.33914
0.44655	0.60514	0.61389	0.60951		0.44675	0.7577	0.74602	0.72978		0.44665	23.1646	24.5456	23.3176		0.44328	0.43001	0.38097	0.40921		0.44337	0.35006	0.36206	0.3442		0.4441	0.33929	0.3374	0.3405
0.44827	0.6072	0.61663	0.61118		0.4488	0.76119	0.75047	0.73414		0.44839	23.2231	24.6046	23.3731		0.44477	0.43118	0.38251	0.41051		0.44501	0.35097	0.36336	0.34533		0.4459	0.33988	0.33919	0.34218
0.4498	0.6085	0.61819	0.61373		0.45058	0.76408	0.75261	0.73627		0.45024	23.2933	24.6662	23.4348		0.44673	0.43298	0.38423	0.41274		0.44665	0.35196	0.36358	0.34674		0.44751	0.34183	0.33973	0.34277
0.4516	0.61121	0.62052	0.61631		0.45174	0.76465	0.75321	0.73669		0.45185	23.3307	24.7025	23.4682		0.44887	0.43492	0.38562	0.41394		0.44828	0.35317	0.36478	0.34783		0.44922	0.34251	0.34065	0.34448
0.45321	0.61347	0.62222	0.61838		0.4532	0.76687	0.75566	0.73905		0.45321	23.3578	24.7236	23.4905		0.45016	0.4356	0.38672	0.4149		0.44996	0.35471	0.36625	0.34947		0.45078	0.34365	0.342	0.34539
0.4549	0.61553	0.62465	0.62141		0.45501	0.77095	0.75912	0.74278		0.455	23.4247	24.7853	23.5498		0.4517	0.43713	0.38799	0.41595		0.45189	0.35588	0.36781	0.3502		0.45244	0.34478	0.34314	0.34643
0.45666	0.61838	0.62738	0.62303		0.45716	0.77509	0.76345	0.74718		0.4566	23.4684	24.8277	23.5926		0.45317	0.4383	0.3893	0.41712		0.45348	0.35713	0.36876	0.35117		0.45419	0.3458	0.34424	0.34753
0.45811	0.61922	0.62864	0.6245		0.45885	0.77707	0.76514	0.74956		0.45837	23.5304	24.8823	23.6439		0.45501	0.44004	0.39102	0.41913		0.45486	0.35797	0.37016	0.35209		0.45577	0.34719	0.3455	0.34931
0.4598	0.62177	0.63158	0.62671		0.46013	0.77835	0.76661	0.74984		0.46012	23.5822	24.9335	23.6927		0.45704	0.44174	0.39228	0.42054		0.45659	0.35885	0.37136	0.35314		0.45762	0.34865	0.34683	0.35001
0.46149	0.62427	0.63365	0.62893		0.46155	0.78015	0.76827	0.75193		0.46155	23.6095	24.951	23.7142		0.45849	0.44279	0.39345	0.42198		0.4584	0.36043	0.37243	0.35463		0.45917	0.34947	0.34789	0.35091
0.46316	0.62624	0.63571	0.6307		0.46345	0.78423	0.7724	0.75599		0.4632	23.6597	25.0011	23.7599		0.46	0.44418	0.39461	0.42279		0.4603	0.36213	0.37369	0.35642		0.46067	0.35026	0.34882	0.35218
0.46501	0.62901	0.63829	0.63385		0.46555	0.78843	0.77676	0.76028		0.46488	23.7128	25.0464	23.806		0.4615	0.44518	0.39571	0.42419		0.46186	0.36311	0.37483	0.35707		0.46238	0.35151	0.34991	0.35299
0.46641	0.62985	0.64016	0.63522		0.46718	0.79035	0.77821	0.76219		0.46677	23.7795	25.1097	23.867		0.46333	0.44634	0.39709	0.42569		0.46318	0.36424	0.37559	0.35836		0.46403	0.35276	0.35111	0.35429
0.46809	0.63237	0.64227	0.6372		0.4685	0.7918	0.77917	0.76344		0.46857	23.8326	25.1603	23.9135		0.46533	0.44853	0.39961	0.42714		0.46485	0.36552	0.37664	0.35924		0.4659	0.35403	0.35218	0.35564
0.46972	0.63496	0.64443	0.6395		0.46989	0.79362	0.7816	0.76525		0.46987	23.843	25.1623	23.9178		0.46674	0.44951	0.40004	0.42823		0.46659	0.36685	0.37844	0.36048		0.46753	0.35569	0.35373	0.35666
0.47149	0.63725	0.64683	0.64248		0.47172	0.79733	0.78518	0.76864		0.47154	23.8943	25.2103	23.9652		0.46838	0.4508	0.40159	0.42967		0.46851	0.36771	0.3805	0.36171		0.46897	0.35609	0.35439	0.35798
0.47335	0.64029	0.64955	0.64551		0.47391	0.80203	0.78938	0.77317		0.47331	23.9506	25.2586	24.016		0.46991	0.45189	0.40262	0.43051		0.47008	0.36911	0.38091	0.36243		0.47061	0.35731	0.3557	0.35911
0.47476	0.64083	0.65072	0.64645		0.47543	0.80334	0.79129	0.77492		0.47529	24.0208	25.329	24.0794		0.47164	0.4534	0.40369	0.43228		0.47136	0.37021	0.38172	0.36377		0.47239	0.35845	0.35705	0.36019
0.47628	0.64306	0.6532	0.64845		0.47684	0.80537	0.79262	0.77606		0.47703	24.0622	25.364	24.1144		0.47362	0.45531	0.40564	0.43377		0.47308	0.3711	0.38286	0.36451		0.47425	0.36046	0.35828	0.36143
0.47806	0.64574	0.65559	0.65105		0.47828	0.80722	0.79512	0.7784		0.47816	24.0583	25.3535	24.1067		0.47508	0.45628	0.40675	0.43454		0.47497	0.37241	0.38467	0.36583		0.47589	0.36126	0.35941	0.36272
0.4798	0.64821	0.65814	0.65369		0.48006	0.81081	0.79819	0.78155		0.47986	24.116	25.404	24.1576		0.4768	0.45785	0.40787	0.43596		0.47683	0.37332	0.38597	0.36774		0.47725	0.36198	0.36026	0.36343
0.48185	0.65127	0.66095	0.65682		0.48218	0.81537	0.80221	0.78602		0.4817	24.1771	25.4633	24.2155		0.47835	0.45904	0.40893	0.43744		0.47836	0.37444	0.38724	0.36875		0.47891	0.36274	0.3612	0.36456
0.48316	0.6518	0.66196	0.65774		0.48375	0.81696	0.80402	0.78777		0.48365	24.2431	25.5226	24.272		0.47999	0.46016	0.41071	0.43872		0.47971	0.37577	0.38776	0.36946		0.48073	0.36454	0.36254	0.36607
0.48455	0.65362	0.66355	0.65896		0.48522	0.81908	0.80635	0.78972		0.48533	24.2776	25.5534	24.3023		0.48183	0.46198	0.41219	0.44063		0.48143	0.37718	0.38916	0.37083		0.48254	0.36557	0.36413	0.3672
0.48638	0.65646	0.66637	0.6616		0.48666	0.82072	0.80824	0.79159		0.48651	24.2766	25.5458	24.2964		0.48336	0.463	0.41357	0.44151		0.48337	0.37846	0.39052	0.37186		0.4843	0.36715	0.36497	0.36811
0.48823	0.65906	0.66913	0.66444		0.48849	0.82466	0.81142	0.79485		0.48817	24.3279	25.5903	24.3403		0.48511	0.46424	0.41472	0.44273		0.48527	0.38014	0.39216	0.37343		0.48553	0.36778	0.3658	0.36938
0.49023	0.66199	0.67248	0.66769		0.49062	0.82885	0.81567	0.79905		0.48995	24.3827	25.6407	24.392		0.48669	0.46571	0.41554	0.44375		0.48669	0.38092	0.39291	0.3741		0.48719	0.36844	0.36711	0.37053
0.49149	0.66163	0.67291	0.66839		0.49202	0.82981	0.81671	0.80036		0.492	24.4569	25.7089	24.4583		0.48836	0.46714	0.41694	0.44526		0.48798	0.38112	0.39366	0.37497		0.48903	0.37081	0.36856	0.37181
0.49291	0.66436	0.67452	0.66971		0.4935	0.83234	0.81891	0.80219		0.49378	24.4964	25.7435	24.4901		0.49003	0.46838	0.41828	0.44682		0.48971	0.38298	0.39529	0.37627		0.491	0.37174	0.36965	0.37354
0.49468	0.66762	0.67751	0.67248		0.49501	0.83433	0.82126	0.80426		0.49485	24.481	25.7233	24.4734		0.49173	0.4699	0.4194	0.44821		0.49173	0.38427	0.39712	0.37769		0.49271	0.37304	0.37099	0.37436
0.49664	0.67017	0.68086	0.67574		0.49675	0.83739	0.82469	0.80782		0.49645	24.5273	25.7613	24.5114		0.49353	0.47164	0.4213	0.44983		0.49369	0.38613	0.39829	0.37932		0.4939	0.37353	0.37145	0.37485
0.49858	0.67302	0.68351	0.67866		0.49876	0.84165	0.82814	0.81142		0.49836	24.5896	25.8174	24.5699		0.49518	0.47247	0.42205	0.4505		0.49506	0.38719	0.39918	0.37998		0.4956	0.37439	0.37271	0.37642
0.49986	0.67347	0.68384	0.6796		0.50026	0.8435	0.82951	0.81246		0.50033	24.6515	25.8768	24.6236		0.49666	0.47343	0.42335	0.45191		0.49635	0.38774	0.40008	0.38103		0.49755	0.37596	0.37419	0.37757
0.50118	0.67463	0.68506	0.68056		0.50184	0.84609	0.8327	0.81566		0.50195	24.6787	25.8985	24.6457		0.4984	0.47525	0.42457	0.45311		0.49807	0.3886	0.40141	0.38254		0.49946	0.37759	0.37575	0.37915
0.50301	0.67803	0.68794	0.68359		0.50338	0.84828	0.83466	0.81745		0.50314	24.6756	25.8871	24.64		0.50006	0.47626	0.42589	0.45486		0.50021	0.39076	0.40291	0.38395		0.50111	0.37885	0.37683	0.3806
0.50501	0.68088	0.69177	0.68673		0.50504	0.85139	0.83714	0.82015		0.50467	24.7139	25.9208	24.6722		0.50179	0.4781	0.42776	0.45605		0.50214	0.39235	0.40382	0.38485		0.50223	0.37878	0.37729	0.38075
0.50696	0.6831	0.6944	0.68942		0.507	0.85467	0.84126	0.82406		0.50653	24.7732	25.9722	24.7244		0.50352	0.4795	0.4287	0.45718		0.50338	0.392	0.4052	0.38569		0.50389	0.38053	0.37858	0.38186
0.50816	0.68378	0.69484	0.69003		0.50861	0.85682	0.84332	0.82578		0.50864	24.8475	26.0452	24.7939		0.50493	0.48049	0.42965	0.45816		0.5047	0.39354	0.40565	0.38625		0.50584	0.38175	0.38015	0.38352
0.5095	0.68585	0.69584	0.69114		0.51017	0.8591	0.84591	0.82799		0.51027	24.8699	26.0617	24.8102		0.50662	0.48194	0.43083	0.45994		0.50641	0.39592	0.40756	0.38706		0.50787	0.38365	0.38149	0.3848
0.51129	0.68813	0.69852	0.69398		0.51185	0.86223	0.84812	0.83058		0.5115	24.8692	26.0518	24.8044		0.50829	0.48315	0.4322	0.46098		0.50854	0.39713	0.40952	0.38934		0.50937	0.38413	0.38232	0.38603
0.51331	0.6918	0.70241	0.69735		0.51344	0.86446	0.85068	0.8332		0.51297	24.8981	26.0756	24.8281		0.51016	0.48493	0.43368	0.46258		0.51042	0.39732	0.41068	0.39059		0.51057	0.38526	0.38285	0.38675
0.51521	0.69416	0.70478	0.70008		0.51535	0.86824	0.85431	0.83628		0.51487	24.9618	26.1308	24.885		0.51191	0.48624	0.43499	0.46414		0.51166	0.39833	0.41076	0.39132		0.5121	0.38597	0.38432	0.38713
0.5165	0.69509	0.70564	0.70083		0.51683	0.87014	0.85646	0.83817		0.51705	25.034	26.2027	24.9539		0.51325	0.48726	0.43566	0.46461		0.51294	0.39909	0.41173	0.39239		0.51405	0.3877	0.38548	0.38872
0.5178	0.69654	0.70656	0.70229		0.51851	0.87322	0.85884	0.84115		0.51862	25.0496	26.2115	24.9616		0.51487	0.48848	0.43712	0.46618		0.51461	0.40082	0.41335	0.39341		0.51619	0.38902	0.38717	0.39086
0.51959	0.69903	0.70934	0.70501		0.52025	0.87582	0.86183	0.84357		0.51992	25.0514	26.206	24.9583		0.51665	0.49038	0.43926	0.4677		0.51671	0.40265	0.41474	0.395		0.51765	0.38999	0.38826	0.39128
0.52164	0.70248	0.71291	0.70881		0.5218	0.87778	0.86418	0.84605		0.52142	25.0808	26.228	24.9825		0.51855	0.49187	0.43963	0.46953		0.51862	0.40355	0.41625	0.39599		0.51891	0.39056	0.38828	0.39196
0.52354	0.70493	0.71604	0.71131		0.52357	0.88118	0.86712	0.84933		0.5234	25.1444	26.2865	25.0408		0.52036	0.49303	0.4413	0.47051		0.51993	0.40401	0.41686	0.39703		0.52042	0.39162	0.3896	0.3932
0.5249	0.7059	0.71662	0.71207		0.52524	0.88383	0.8697	0.85135		0.52547	25.2057	26.3441	25.0953		0.52159	0.49422	0.442	0.47144		0.52126	0.40518	0.41841	0.39725		0.52241	0.39314	0.39141	0.3947
0.52618	0.70699	0.71805	0.713		0.5269	0.886	0.87249	0.85365		0.52689	25.2105	26.3423	25.097		0.52319	0.49508	0.44365	0.47234		0.52293	0.40655	0.41927	0.39899		0.5245	0.39431	0.39294	0.39625
0.52792	0.70972	0.72019	0.71562		0.52864	0.88919	0.87479	0.85668		0.52831	25.2262	26.3514	25.1048		0.52502	0.49728	0.44511	0.47424		0.52501	0.40793	0.42106	0.40065		0.52597	0.39568	0.39363	0.39769
0.53005	0.71326	0.72426	0.71921		0.53017	0.89179	0.87715	0.85891		0.52979	25.2508	26.369	25.1264		0.52695	0.49866	0.44688	0.47612		0.52698	0.40963	0.42222	0.40208		0.52725	0.39619	0.39415	0.39786
0.53188	0.71518	0.72636	0.72148		0.53187	0.8942	0.87975	0.86196		0.53173	25.3127	26.4254	25.1815		0.52864	0.50005	0.44736	0.47682		0.52831	0.41001	0.42282	0.40269		0.52872	0.39735	0.39556	0.39866
0.5332	0.71627	0.72728	0.72173		0.53352	0.89658	0.88256	0.86402		0.53373	25.3662	26.475	25.2309		0.52985	0.50081	0.44846	0.47797		0.52965	0.41092	0.42422	0.40374		0.53062	0.39891	0.3969	0.40033
0.53456	0.71762	0.72893	0.72303		0.53526	0.89971	0.88524	0.86702		0.53522	25.3755	26.4775	25.2333		0.53147	0.50205	0.44957	0.47926		0.53137	0.41233	0.42578	0.40486		0.53273	0.40055	0.39836	0.40206
0.53627	0.72025	0.73097	0.72627		0.53712	0.90276	0.88841	0.87002		0.53664	25.3907	26.4868	25.2437		0.53332	0.50424	0.45099	0.48096		0.53353	0.41345	0.42744	0.4065		0.53424	0.40137	0.39929	0.4027
0.53844	0.72384	0.73564	0.73012		0.53854	0.90485	0.89003	0.87156		0.53809	25.4104	26.4984	25.2578		0.53532	0.50626	0.45329	0.48249		0.53533	0.41489	0.42867	0.40787		0.53565	0.40185	0.39981	0.40384
0.54022	0.72593	0.7378	0.73234		0.54011	0.90711	0.89236	0.87438		0.54008	25.4749	26.5571	25.3149		0.53708	0.50716	0.45435	0.48393		0.53661	0.41564	0.42961	0.40794		0.5371	0.40312	0.40102	0.40463
0.5416	0.72733	0.73817	0.73356		0.54187	0.90985	0.89536	0.87696		0.54207	25.5245	26.6036	25.3607		0.53824	0.50792	0.45505	0.48487		0.53807	0.41596	0.43008	0.40915		0.53903	0.40481	0.40251	0.40612
0.54293	0.72839	0.73964	0.73463		0.54353	0.91285	0.89816	0.8796		0.54349	25.5285	26.6017	25.3623		0.53974	0.50903	0.45597	0.48599		0.5397	0.4186	0.43116	0.41031		0.54118	0.40648	0.40416	0.40792
0.54464	0.73136	0.74255	0.73734		0.54548	0.91644	0.9016	0.88302		0.54503	25.5524	26.6163	25.3759		0.5417	0.51086	0.45755	0.48708		0.54184	0.41948	0.43332	0.41238		0.54264	0.40685	0.40517	0.40864
0.54678	0.73449	0.74595	0.74097		0.5468	0.91757	0.90263	0.884		0.54644	25.5651	26.6232	25.3858		0.54377	0.51257	0.4595	0.48964		0.54367	0.42091	0.43479	0.41351		0.54401	0.40804	0.40558	0.40922
0.54851	0.73597	0.74818	0.74306		0.54836	0.91995	0.90479	0.88662		0.54829	25.6172	26.67	25.434		0.54547	0.51397	0.46058	0.49063		0.54502	0.42166	0.43556	0.41464		0.54549	0.40885	0.40714	0.4108
0.54985	0.73824	0.74882	0.74418		0.55011	0.92282	0.90843	0.88922		0.55032	25.6728	26.7194	25.4829		0.54657	0.51439	0.46109	0.49127		0.54648	0.42327	0.4366	0.41531		0.54748	0.41098	0.40832	0.41188
0.55133	0.73935	0.75039	0.7458		0.55186	0.92574	0.91132	0.89267		0.55176	25.6766	26.7172	25.4811		0.54809	0.51621	0.46239	0.49248		0.54819	0.4248	0.43823	0.41632		0.54956	0.41195	0.41018	0.4136
0.55296	0.74162	0.75289	0.74783		0.55385	0.92982	0.91472	0.89602		0.55324	25.6972	26.7305	25.4964		0.55	0.51791	0.46418	0.49428		0.55036	0.42674	0.43941	0.41808		0.55086	0.41298	0.41051	0.41439
0.55505	0.74494	0.75687	0.7517		0.5552	0.93089	0.91558	0.89704		0.55479	25.7195	26.7469	25.514		0.55212	0.51971	0.46631	0.49599		0.552	0.42756	0.44023	0.41876		0.5524	0.41335	0.41126	0.41511
0.55676	0.74643	0.75847	0.75382		0.55668	0.93302	0.91814	0.89905		0.55661	25.7658	26.7872	25.554		0.55368	0.52117	0.46714	0.49682		0.55332	0.42809	0.44114	0.41985		0.55389	0.41431	0.41239	0.41602
0.55819	0.7486	0.75989	0.75453		0.55842	0.9359	0.92101	0.90227		0.55852	25.8103	26.8254	25.5953		0.55493	0.52193	0.46798	0.49767		0.5549	0.42896	0.44167	0.42064		0.55578	0.41652	0.41381	0.41744
0.55961	0.75015	0.76149	0.75618		0.56032	0.93955	0.92451	0.90577		0.56003	25.8219	26.8336	25.601		0.55638	0.52243	0.46875	0.49847		0.55649	0.42937	0.44351	0.42197		0.55772	0.41738	0.41558	0.41925
0.56128	0.75233	0.76342	0.75838		0.5623	0.94327	0.9281	0.90878		0.56164	25.8481	26.8504	25.6212		0.55828	0.52494	0.47058	0.50038		0.55849	0.432	0.44505	0.424		0.55914	0.41839	0.41599	0.41989
0.56331	0.75509	0.76721	0.7618		0.56355	0.94409	0.92909	0.91004		0.56318	25.8668	26.8644	25.6367		0.56042	0.52624	0.47223	0.50241		0.56024	0.43331	0.44595	0.42445		0.56066	0.41962	0.41726	0.42107
0.56497	0.75712	0.76938	0.76428		0.56493	0.94536	0.9308	0.91154		0.56499	25.9102	26.9007	25.6748		0.56201	0.52757	0.47327	0.50359		0.56164	0.4341	0.44695	0.4254		0.56224	0.42033	0.41802	0.42195
0.56645	0.75905	0.77124	0.76552		0.56672	0.94931	0.934	0.91432		0.56697	25.9546	26.94	25.7112		0.56329	0.5282	0.47431	0.50404		0.56318	0.43467	0.44762	0.4262		0.56404	0.42154	0.41966	0.42377
0.56801	0.76074	0.77295	0.76775		0.56863	0.95263	0.93768	0.91829		0.56837	25.9553	26.9339	25.7099		0.56469	0.52997	0.47522	0.50521		0.56473	0.43551	0.44877	0.42704		0.56599	0.4235	0.42101	0.42511
0.56966	0.76301	0.7752	0.7695		0.57064	0.95639	0.94123	0.92164		0.57001	25.984	26.9557	25.7327		0.56659	0.53172	0.47711	0.50749		0.56669	0.43764	0.45056	0.42902		0.56744	0.42376	0.4217	0.42555
0.57163	0.76647	0.77771	0.77291		0.57185	0.95657	0.94166	0.92194		0.57158	26.0027	26.969	25.7465		0.56878	0.5337	0.47881	0.50917		0.56837	0.43941	0.45135	0.43008		0.569	0.4254	0.42284	0.42637
0.57328	0.76728	0.77982	0.77512		0.57324	0.95908	0.94412	0.92406		0.57332	26.04	26.9994	25.7786		0.57032	0.53461	0.47955	0.50978		0.56991	0.44086	0.45301	0.43091		0.5706	0.42624	0.42399	0.42808
0.57479	0.76959	0.78184	0.77634		0.57508	0.96206	0.94719	0.92753		0.57519	26.0793	27.0331	25.8128		0.57167	0.53561	0.48061	0.51067		0.57155	0.44133	0.45427	0.43206		0.57237	0.42721	0.42525	0.42896
0.57646	0.77174	0.78408	0.77844		0.57706	0.96624	0.95112	0.93131		0.57673	26.0928	27.0409	25.8224		0.57309	0.53634	0.48177	0.51185		0.57308	0.4423	0.45547	0.43321		0.57426	0.42847	0.42649	0.43021
0.57798	0.77348	0.78579	0.77987		0.57899	0.96959	0.95423	0.93441		0.57842	26.1233	27.0636	25.8469		0.57497	0.53787	0.48324	0.51338		0.57498	0.44344	0.45692	0.4348		0.57575	0.42966	0.42721	0.43114
0.57988	0.77571	0.78828	0.78259		0.58022	0.97042	0.95439	0.93453		0.58004	26.1424	27.0792	25.8633		0.57706	0.54002	0.48533	0.51559		0.5767	0.44485	0.45788	0.436		0.57732	0.43084	0.42847	0.43225
0.58158	0.77819	0.79052	0.78504		0.58159	0.97195	0.95627	0.93664		0.58165	26.167	27.0953	25.8812		0.57862	0.54133	0.48621	0.51674		0.5783	0.44588	0.45891	0.43724		0.57899	0.43151	0.42953	0.43347
0.58314	0.78055	0.79242	0.78693		0.5834	0.97553	0.95959	0.93988		0.58341	26.1993	27.1218	25.9082		0.57994	0.54194	0.48703	0.51761		0.57998	0.44701	0.46034	0.43787		0.58068	0.43342	0.43119	0.43475
0.58492	0.78282	0.79519	0.78936		0.58544	0.9793	0.96358	0.94374		0.58502	26.218	27.1359	25.9226		0.58143	0.54316	0.48816	0.51865		0.58153	0.4483	0.461	0.43898		0.58254	0.43425	0.4323	0.43595
0.58642	0.7843	0.79693	0.79108		0.58733	0.98226	0.96634	0.94646		0.58671	26.2466	27.1565	25.9481		0.58325	0.54521	0.48966	0.52003		0.58337	0.44955	0.46243	0.44013		0.58407	0.43556	0.43298	0.43682
0.58818	0.7869	0.79952	0.79378		0.58856	0.98308	0.96697	0.94753		0.58844	26.273	27.1788	25.9657		0.58542	0.54668	0.49162	0.52226		0.58498	0.45099	0.46384	0.44135		0.5857	0.43595	0.43417	0.43816
0.58992	0.78931	0.80169	0.79627		0.58986	0.98449	0.96881	0.94847		0.58997	26.2891	27.1883	25.981		0.58686	0.54728	0.49272	0.52305		0.58666	0.45161	0.465	0.4425		0.58745	0.43751	0.4355	0.43922
0.59148	0.79122	0.80323	0.79799		0.59168	0.98816	0.97241	0.95218		0.59175	26.3217	27.2135	26.0056		0.58833	0.54878	0.49347	0.52412		0.58846	0.45307	0.46555	0.44395		0.58905	0.43852	0.4364	0.44043
0.59326	0.79362	0.80593	0.80046		0.59377	0.99248	0.97643	0.95643		0.59339	26.3409	27.2276	26.022		0.58984	0.54997	0.49491	0.52512		0.58995	0.45411	0.46683	0.44435		0.5909	0.44007	0.43758	0.44189
0.59482	0.79516	0.80785	0.80249		0.59554	0.99482	0.97916	0.95879		0.59508	26.3661	27.2469	26.0439		0.59167	0.55148	0.49629	0.52699		0.59167	0.45522	0.46807	0.44669		0.59245	0.4414	0.43863	0.4429
0.59655	0.79705	0.81028	0.80472		0.59684	0.99587	0.97992	0.95984		0.59681	26.3938	27.2672	26.0645		0.59374	0.55336	0.49816	0.52853		0.59336	0.45665	0.46915	0.44762		0.59413	0.44197	0.44021	0.44398
0.59819	0.79894	0.81212	0.80695		0.59817	0.99781	0.9815	0.96151		0.59826	26.4006	27.2701	26.0671		0.59519	0.55437	0.4991	0.52953		0.59504	0.45759	0.47039	0.4479		0.5959	0.44343	0.44097	0.44505
0.59982	0.80161	0.81426	0.80842		0.59996	1.00135	0.98551	0.96458		0.59992	26.4275	27.2901	26.0901		0.5966	0.55547	0.50013	0.53071		0.59683	0.45896	0.47195	0.4494		0.59742	0.4444	0.44227	0.44603
0.60158	0.80382	0.81634	0.81078		0.60202	1.00485	0.98943	0.96881		0.60159	26.4512	27.3089	26.1106		0.5982	0.55652	0.50102	0.53199		0.59832	0.4594	0.47299	0.45042		0.59919	0.44561	0.44332	0.44684
0.6032	0.80548	0.81851	0.81262		0.60384	1.00802	0.9918	0.97151		0.60339	26.4853	27.3313	26.1357		0.59996	0.55807	0.50296	0.53346		0.59994	0.46088	0.4739	0.45115		0.60082	0.44672	0.44431	0.4486
0.60476	0.80752	0.82084	0.81461		0.60524	1.00933	0.99328	0.97274		0.60521	26.5157	27.361	26.1641		0.60201	0.56	0.50464	0.53506		0.60159	0.46209	0.47495	0.45263		0.60253	0.44738	0.44561	0.44922
0.60646	0.8097	0.82295	0.81701		0.60655	1.01065	0.9945	0.97371		0.60655	26.5122	27.3497	26.1573		0.60345	0.56095	0.50542	0.536		0.60336	0.46385	0.4763	0.45387		0.60427	0.44913	0.44678	0.45057
0.60815	0.81216	0.82495	0.8189		0.60833	1.01416	0.99768	0.97735		0.60816	26.5354	27.3649	26.175		0.60497	0.56192	0.50606	0.5371		0.60524	0.46475	0.47752	0.45522		0.60573	0.44982	0.44754	0.45155
0.60999	0.81494	0.82771	0.8223		0.61051	1.01868	1.00232	0.9815		0.6099	26.5641	27.3891	26.2001		0.60661	0.56335	0.50758	0.53855		0.60666	0.46514	0.47835	0.45615		0.60736	0.45084	0.44877	0.45307
0.61156	0.81634	0.82945	0.82351		0.61216	1.02047	1.00446	0.98345		0.61175	26.5987	27.4172	26.2285		0.60829	0.56449	0.50883	0.54008		0.60816	0.46673	0.47937	0.45799		0.60907	0.4521	0.44997	0.45416
0.61303	0.81755	0.83127	0.82562		0.61352	1.02207	1.00583	0.98482		0.61366	26.6307	27.4442	26.2573		0.61027	0.56625	0.51095	0.54188		0.60981	0.46768	0.48073	0.4581		0.61088	0.45398	0.4512	0.45532
0.61471	0.81977	0.8336	0.82781		0.61492	1.02377	1.00756	0.98655		0.61493	26.6199	27.426	26.2405		0.61172	0.56698	0.51143	0.54264		0.61164	0.46901	0.48229	0.45963		0.61265	0.45463	0.4522	0.45642
0.61646	0.82268	0.83574	0.82981		0.61663	1.0268	1.01046	0.98938		0.61653	26.6417	27.4426	26.2588		0.61329	0.56848	0.51267	0.54365		0.61351	0.47067	0.4836	0.46083		0.61402	0.45578	0.45287	0.45713
0.61835	0.82551	0.83857	0.83348		0.61876	1.03125	1.01488	0.9938		0.61837	26.6752	27.4693	26.2876		0.61501	0.56973	0.51376	0.54548		0.61498	0.47127	0.48439	0.46119		0.61565	0.45651	0.45405	0.45854
0.61991	0.82686	0.84002	0.835		0.62051	1.0341	1.01731	0.99618		0.62022	26.7062	27.4951	26.3133		0.61669	0.57102	0.51519	0.54679		0.61638	0.47118	0.48528	0.46221		0.61739	0.45823	0.45543	0.45988
0.62131	0.82778	0.84143	0.83591		0.62188	1.03546	1.01877	0.99785		0.62205	26.7344	27.5175	26.337		0.61853	0.57289	0.51645	0.5483		0.61807	0.47289	0.48643	0.46363		0.61919	0.45911	0.4562	0.46111
0.623	0.83014	0.84434	0.83813		0.62327	1.03715	1.01988	0.99934		0.62328	26.7217	27.4978	26.3192		0.62012	0.57385	0.51748	0.54922		0.61993	0.47456	0.48788	0.46518		0.62101	0.4604	0.4584	0.46239
0.62486	0.8336	0.8464	0.84052		0.625	1.04043	1.02325	1.00225		0.62488	26.7462	27.516	26.3412		0.62163	0.57478	0.51836	0.55062		0.62186	0.47563	0.48931	0.46659		0.62234	0.46125	0.45827	0.46298
0.62674	0.83615	0.84913	0.84326		0.62718	1.04482	1.02807	1.00638		0.62672	26.7797	27.5437	26.3685		0.62337	0.57613	0.52022	0.5519		0.6233	0.47697	0.4901	0.46743		0.62388	0.4619	0.45945	0.46368
0.62828	0.83719	0.85071	0.8446		0.62879	1.04733	1.02986	1.00836		0.62861	26.8141	27.5731	26.3982		0.62497	0.57775	0.5211	0.55252		0.62468	0.47817	0.49118	0.46872		0.6256	0.46327	0.46078	0.46495
0.62962	0.83817	0.85179	0.84582		0.63025	1.04907	1.03142	1.01039		0.63039	26.8362	27.5889	26.4171		0.62674	0.57949	0.5227	0.55458		0.62644	0.47903	0.49268	0.46986		0.62754	0.46455	0.46211	0.46667
0.63136	0.84056	0.85481	0.84856		0.63169	1.05059	1.03323	1.01163		0.63158	26.8199	27.5686	26.3972		0.62838	0.5801	0.52395	0.55592		0.62837	0.48027	0.49388	0.47146		0.62935	0.46584	0.46335	0.46741
0.63325	0.84432	0.85747	0.85156		0.63343	1.05375	1.03645	1.01502		0.63313	26.8416	27.581	26.4127		0.63003	0.58166	0.52469	0.55714		0.63036	0.48216	0.49544	0.47244		0.63063	0.46626	0.46358	0.46841
0.63517	0.84707	0.86029	0.85489		0.63549	1.05747	1.04017	1.01899		0.63499	26.8766	27.6102	26.4444		0.63185	0.58305	0.52631	0.55857		0.63169	0.48244	0.49604	0.4731		0.63215	0.46714	0.46512	0.46987
0.63661	0.848	0.86167	0.85584		0.63703	1.05985	1.04184	1.02072		0.63696	26.915	27.6441	26.4792		0.63338	0.58446	0.5273	0.55978		0.63301	0.48271	0.49676	0.47354		0.63399	0.46803	0.46647	0.47033
0.63796	0.84884	0.86223	0.85712		0.63853	1.06195	1.04409	1.02254		0.63874	26.934	27.658	26.4929		0.63508	0.58599	0.52891	0.56115		0.6348	0.4847	0.49818	0.4748		0.63596	0.46968	0.46772	0.47247
0.63966	0.85128	0.86519	0.85917		0.64004	1.06379	1.04625	1.02449		0.63993	26.9168	27.6344	26.4729		0.63673	0.58731	0.53043	0.56211		0.63676	0.4862	0.50019	0.47695		0.63777	0.47034	0.46923	0.47345
0.64155	0.85442	0.86832	0.86263		0.64169	1.06644	1.049	1.027		0.64143	26.9319	27.6441	26.4848		0.63844	0.58833	0.53155	0.56389		0.63877	0.48734	0.50165	0.47778		0.63901	0.47093	0.46946	0.47374
0.64359	0.85752	0.87169	0.86587		0.64371	1.07055	1.05287	1.031		0.64331	26.9688	27.6726	26.5163		0.64032	0.58976	0.53284	0.56521		0.64007	0.4881	0.50239	0.47856		0.64047	0.47146	0.47063	0.47513
0.64498	0.85831	0.87254	0.86649		0.64531	1.07279	1.05475	1.03261		0.64525	27.0041	27.7047	26.5463		0.64174	0.59099	0.53388	0.566		0.64138	0.48874	0.5025	0.47986		0.64238	0.4729	0.47202	0.47667
0.64627	0.8595	0.87343	0.86753		0.64683	1.07494	1.05666	1.03495		0.647	27.0223	27.7176	26.5608		0.64336	0.59219	0.53495	0.56732		0.64317	0.49065	0.50402	0.48146		0.6444	0.47448	0.47315	0.47807
0.648	0.86191	0.87545	0.86985		0.64849	1.07753	1.0593	1.03727		0.64822	27.0084	27.6964	26.5419		0.64503	0.59369	0.53622	0.56854		0.64526	0.49207	0.5055	0.48288		0.64616	0.47515	0.47459	0.4791
0.64996	0.86541	0.87882	0.87267		0.65001	1.07973	1.06164	1.03968		0.64966	27.0208	27.7024	26.5518		0.64678	0.59526	0.53768	0.56992		0.64721	0.49347	0.50677	0.48317		0.64734	0.47624	0.47445	0.47949
0.65188	0.8682	0.88196	0.87546		0.65201	1.0832	1.06562	1.04358		0.65151	27.0551	27.7315	26.5821		0.64864	0.59632	0.53916	0.571		0.64838	0.49423	0.50724	0.48428		0.6488	0.47686	0.47592	0.48032
0.65324	0.86879	0.88277	0.87678		0.65365	1.08596	1.06729	1.045		0.65354	27.0968	27.7698	26.6194		0.65	0.59739	0.53971	0.5725		0.64966	0.49425	0.5086	0.48506		0.6507	0.47862	0.47736	0.48177
0.65456	0.86942	0.88397	0.87773		0.65522	1.08805	1.07008	1.04735		0.6553	27.1129	27.7775	26.6292		0.65159	0.59873	0.5412	0.57351		0.65146	0.4959	0.51012	0.48595		0.65275	0.47975	0.47828	0.48379
0.65626	0.87223	0.88588	0.88054		0.6569	1.09093	1.07262	1.05018		0.65653	27.0985	27.7594	26.6129		0.65335	0.60026	0.54245	0.57496		0.65356	0.49793	0.51103	0.488		0.65441	0.48107	0.4789	0.48472
0.65817	0.87547	0.88916	0.88381		0.65842	1.09278	1.07469	1.05182		0.65797	27.1096	27.7637	26.6189		0.65512	0.60164	0.54371	0.57651		0.65545	0.49929	0.51239	0.48949		0.65565	0.48135	0.47914	0.48487
0.66018	0.87842	0.8923	0.88692		0.66027	1.09643	1.07772	1.05559		0.65983	27.1431	27.7912	26.6492		0.657	0.60319	0.54509	0.57776		0.65677	0.50004	0.51301	0.48985		0.65707	0.48263	0.47974	0.48583
0.66162	0.87939	0.89368	0.88788		0.66198	1.09902	1.08037	1.05809		0.66198	27.1892	27.8325	26.6887		0.6584	0.60384	0.54632	0.57851		0.65798	0.50083	0.51424	0.49063		0.65899	0.48415	0.48082	0.48777
0.66285	0.8799	0.89447	0.88854		0.66351	1.10059	1.08278	1.06008		0.66363	27.1934	27.8323	26.6919		0.65983	0.60562	0.54731	0.57951		0.65968	0.50203	0.51535	0.49206		0.66112	0.48501	0.4826	0.4888
0.66454	0.88261	0.89695	0.89068		0.66531	1.10435	1.08543	1.06287		0.66496	27.1878	27.8206	26.6819		0.66165	0.60675	0.54844	0.58132		0.66169	0.50357	0.51681	0.4933		0.66267	0.48649	0.48384	0.49008
0.66651	0.88607	0.90061	0.89435		0.6668	1.10655	1.08793	1.06481		0.66637	27.1925	27.8184	26.6816		0.66352	0.60847	0.55006	0.5826		0.66365	0.50516	0.51862	0.49501		0.66395	0.48697	0.48396	0.49064
0.66857	0.88876	0.90309	0.8977		0.66861	1.10915	1.09051	1.06798		0.66826	27.229	27.8497	26.7158		0.66536	0.60994	0.55164	0.58453		0.66499	0.50546	0.51911	0.49546		0.66539	0.48782	0.48477	0.49142
0.66991	0.88975	0.90424	0.89797		0.67025	1.11186	1.09326	1.07014		0.67038	27.2716	27.8864	26.7534		0.6667	0.61062	0.55226	0.58489		0.66627	0.50613	0.52005	0.496		0.66727	0.48894	0.48638	0.49275
0.6712	0.89025	0.9054	0.89849		0.67192	1.11417	1.09566	1.07282		0.67196	27.2738	27.8837	26.7501		0.66814	0.6119	0.55338	0.586		0.66797	0.50818	0.52105	0.49717		0.66944	0.4909	0.48796	0.49459
0.67285	0.89295	0.90755	0.90085		0.67368	1.11684	1.09815	1.07531		0.67333	27.2709	27.8753	26.7457		0.6699	0.61364	0.5545	0.58739		0.67001	0.50957	0.52265	0.49908		0.6709	0.49176	0.48886	0.49557
0.67485	0.89661	0.91087	0.90441		0.67518	1.11883	1.1001	1.07742		0.6747	27.2734	27.872	26.7456		0.67186	0.6153	0.55615	0.58909		0.67202	0.50991	0.52398	0.50022		0.6723	0.4926	0.48925	0.49632
0.67683	0.89922	0.91377	0.90723		0.6769	1.12207	1.10354	1.07982		0.67655	27.3079	27.9011	26.7749		0.67363	0.61669	0.55807	0.59012		0.67333	0.51035	0.52497	0.50127		0.6737	0.49326	0.49042	0.49681
0.67827	0.89991	0.91476	0.9085		0.67862	1.12443	1.10576	1.08216		0.67872	27.3542	27.9416	26.816		0.67503	0.61776	0.55843	0.591		0.67466	0.51194	0.52622	0.50208		0.67555	0.49442	0.49221	0.49858
0.67962	0.90099	0.9163	0.91008		0.6803	1.12738	1.10833	1.08507		0.68023	27.35	27.9321	26.8086		0.67639	0.6182	0.55948	0.59206		0.67636	0.51354	0.52711	0.50321		0.6777	0.49635	0.49398	0.50032
0.68123	0.9034	0.91836	0.91225		0.68214	1.13022	1.11095	1.08799		0.68163	27.3499	27.927	26.805		0.67821	0.61986	0.56115	0.59345		0.67844	0.51512	0.52871	0.50476		0.67929	0.49699	0.49464	0.5011
0.68328	0.90729	0.92194	0.91598		0.6835	1.13158	1.11287	1.08934		0.68304	27.3535	27.9236	26.805		0.68025	0.62225	0.56297	0.59539		0.68039	0.51699	0.52973	0.50575		0.68064	0.4982	0.49507	0.50141
0.68517	0.91006	0.92409	0.91825		0.68512	1.1341	1.11516	1.09203		0.68495	27.3907	27.9553	26.8396		0.68207	0.62327	0.56388	0.59672		0.68168	0.51715	0.53056	0.50648		0.68214	0.49887	0.49633	0.50261
0.68656	0.91067	0.92518	0.91953		0.68682	1.13672	1.11774	1.09452		0.68706	27.4282	27.9883	26.8721		0.68334	0.62415	0.565	0.59755		0.68303	0.51745	0.53189	0.5075		0.684	0.50028	0.49761	0.50431
0.68799	0.91135	0.92658	0.92069		0.68858	1.14001	1.12105	1.0974		0.68854	27.4218	27.9777	26.8615		0.68472	0.62566	0.5657	0.59847		0.68471	0.51933	0.53275	0.50843		0.68621	0.50192	0.49941	0.50574
0.68955	0.91428	0.92913	0.92241		0.69048	1.14347	1.1243	1.10089		0.69001	27.4271	27.9751	26.8631		0.68662	0.62677	0.56709	0.60032		0.68682	0.52109	0.53457	0.51033		0.68762	0.50273	0.50032	0.50671
0.69162	0.91777	0.93261	0.92645		0.69185	1.1445	1.12565	1.10174		0.69145	27.4276	27.9712	26.8612		0.6887	0.62902	0.56925	0.60204		0.68868	0.52281	0.53591	0.51207		0.68901	0.50323	0.50097	0.50741
0.69349	0.92009	0.93476	0.92843		0.69332	1.14626	1.12733	1.104		0.69327	27.46	27.9985	26.8895		0.69043	0.62997	0.57017	0.60313		0.69005	0.52285	0.53685	0.51266		0.69055	0.50448	0.50195	0.50819
0.69487	0.92121	0.93577	0.92966		0.69509	1.1497	1.13077	1.10691		0.69532	27.4942	28.0268	26.9195		0.69164	0.63055	0.57149	0.604		0.69151	0.52334	0.53761	0.51319		0.69241	0.50604	0.50331	0.50989
0.69631	0.92174	0.93718	0.93101		0.69685	1.1527	1.1337	1.10986		0.69674	27.4876	28.0156	26.9114		0.69303	0.63148	0.57232	0.60497		0.69311	0.5247	0.53836	0.51431		0.69457	0.50737	0.50452	0.51165
0.69786	0.92379	0.93915	0.9325		0.69882	1.15622	1.13757	1.11345		0.69833	27.5002	28.0221	26.9173		0.69487	0.6332	0.57376	0.60621		0.69517	0.52605	0.53997	0.51573		0.69598	0.50822	0.50586	0.512
0.69999	0.92862	0.94301	0.9369		0.70022	1.15735	1.13846	1.11445		0.69973	27.4993	28.0161	26.916		0.69696	0.63515	0.57565	0.60795		0.69697	0.52712	0.54113	0.51641		0.69735	0.50851	0.50637	0.51254
0.70187	0.93093	0.94586	0.9393		0.70162	1.15922	1.14023	1.11652		0.70158	27.5316	28.0411	26.9423		0.69872	0.63624	0.57661	0.6093		0.69833	0.52911	0.54272	0.51719		0.69889	0.50977	0.50695	0.51379
0.70314	0.93096	0.94618	0.93954		0.70338	1.16284	1.1435	1.11948		0.70359	27.5611	28.0687	26.9705		0.7	0.63728	0.57724	0.61049		0.69987	0.52988	0.54357	0.519		0.70073	0.51134	0.50863	0.51474
0.70465	0.93229	0.94752	0.94145		0.70531	1.16589	1.14692	1.12267		0.70508	27.5591	28.0601	26.9634		0.70139	0.63804	0.57868	0.61115		0.70143	0.5314	0.54491	0.51997		0.70278	0.51292	0.5099	0.51651
0.70621	0.93475	0.94959	0.94346		0.70727	1.1691	1.15002	1.12622		0.70661	27.566	28.0613	26.9673		0.70317	0.6403	0.57995	0.61298		0.70347	0.53142	0.5465	0.52134		0.70424	0.51348	0.51109	0.5171
0.70828	0.93829	0.95322	0.94736		0.70852	1.17024	1.15064	1.12684		0.70816	27.5734	28.0639	26.9709		0.70533	0.64149	0.58191	0.61491		0.7052	0.53365	0.54702	0.52299		0.70568	0.51469	0.51204	0.51845
0.71011	0.94045	0.95599	0.94991		0.70994	1.17192	1.15272	1.12889		0.70994	27.5974	28.082	26.9911		0.70702	0.64239	0.58352	0.61607		0.70657	0.53466	0.54833	0.52358		0.70727	0.51531	0.51264	0.51973
0.7115	0.94147	0.9572	0.95102		0.71167	1.17506	1.15579	1.13177		0.71192	27.6257	28.1053	27.0155		0.70828	0.64352	0.58369	0.6165		0.70819	0.53608	0.54919	0.5239		0.70901	0.5169	0.51433	0.52069
0.71305	0.94296	0.95867	0.95251		0.71362	1.17887	1.15935	1.13528		0.71345	27.624	28.1002	27.0116		0.70971	0.64414	0.58466	0.61743		0.70972	0.53668	0.55032	0.52514		0.71103	0.51813	0.515	0.5217
0.71455	0.94477	0.96028	0.95466		0.71559	1.18225	1.16309	1.13886		0.71507	27.6362	28.1047	27.0192		0.7115	0.64602	0.58602	0.61924		0.71164	0.53791	0.55164	0.52667		0.71255	0.51902	0.51647	0.52359
0.71667	0.94918	0.96361	0.9581		0.71693	1.18336	1.16326	1.13983		0.7166	27.6389	28.104	27.0212		0.71378	0.64838	0.58788	0.62102		0.71336	0.53846	0.55322	0.52745		0.71401	0.52012	0.51721	0.52391
0.71837	0.95081	0.96605	0.95977		0.71825	1.18447	1.16538	1.14128		0.71828	27.6585	28.1177	27.0367		0.71532	0.64906	0.58921	0.62214		0.71492	0.53994	0.55435	0.52852		0.71563	0.52109	0.51837	0.52479
0.71986	0.95209	0.96747	0.96103		0.72004	1.18824	1.16829	1.14452		0.72027	27.6894	28.143	27.0629		0.7166	0.64963	0.58992	0.6229		0.71657	0.54102	0.55478	0.52962		0.71733	0.52241	0.51986	0.52662
0.72144	0.95328	0.96964	0.9625		0.72199	1.19147	1.17171	1.14818		0.72178	27.6889	28.1403	27.0603		0.71805	0.65035	0.59082	0.62386		0.71807	0.54161	0.55566	0.53075		0.7193	0.52326	0.52096	0.52749
0.72291	0.95505	0.97112	0.96438		0.72404	1.1954	1.17543	1.15137		0.72344	27.7046	28.1459	27.0725		0.71977	0.65208	0.59216	0.62577		0.71998	0.54343	0.55763	0.53267		0.72077	0.52444	0.52222	0.52811
0.7249	0.95855	0.97394	0.96747		0.72524	1.19516	1.17589	1.15212		0.72505	27.7113	28.1514	27.0753		0.72206	0.65394	0.59432	0.62746		0.72174	0.54423	0.55865	0.5337		0.7223	0.52552	0.52291	0.52944
0.72667	0.96079	0.97616	0.97051		0.72659	1.19737	1.17722	1.15325		0.72662	27.722	28.1554	27.0821		0.7236	0.65522	0.59592	0.62862		0.72328	0.54561	0.55968	0.5343		0.72402	0.52682	0.52422	0.53064
0.72819	0.96219	0.97832	0.97184		0.72839	1.20052	1.18074	1.15627		0.72849	27.7461	28.176	27.1042		0.72497	0.65628	0.59632	0.62952		0.72503	0.5462	0.56138	0.53548		0.72565	0.52764	0.52511	0.53116
0.72988	0.96433	0.98045	0.97404		0.73038	1.20452	1.18443	1.16011		0.73006	27.7511	28.1749	27.1067		0.72649	0.65722	0.59741	0.63028		0.72657	0.54778	0.56221	0.53626		0.7275	0.52925	0.52652	0.53313
0.73133	0.96529	0.98163	0.97517		0.73226	1.20757	1.18755	1.16323		0.73177	27.7666	28.1861	27.1169		0.72823	0.65894	0.59904	0.63177		0.72829	0.54956	0.56351	0.53787		0.7291	0.5299	0.52759	0.53395
0.73324	0.96908	0.98524	0.97892		0.73359	1.20846	1.18832	1.16401		0.7335	27.7806	28.1946	27.1282		0.73038	0.66071	0.60077	0.63369		0.73001	0.5511	0.56469	0.5385		0.73072	0.53116	0.52857	0.5346
0.73502	0.97141	0.98703	0.98117		0.73492	1.2101	1.19013	1.16566		0.73502	27.7828	28.1927	27.1277		0.73196	0.66176	0.60176	0.63519		0.73162	0.55189	0.56533	0.53993		0.73244	0.53231	0.52976	0.53634
0.73649	0.97303	0.98853	0.9825		0.73669	1.21312	1.193	1.16895		0.73677	27.8012	28.2062	27.1434		0.73333	0.66276	0.60253	0.63563		0.73344	0.55269	0.5668	0.5407		0.73409	0.53317	0.53029	0.53666
0.7383	0.97452	0.99138	0.98509		0.73871	1.21724	1.19708	1.17195		0.73841	27.8089	28.2096	27.1483		0.73489	0.6636	0.60422	0.63704		0.73488	0.55338	0.56772	0.54231		0.73589	0.53454	0.53198	0.53855
0.73974	0.97632	0.99264	0.986		0.74056	1.22046	1.19985	1.17593		0.7401	27.8227	28.2178	27.1576		0.73668	0.66536	0.6054	0.63861		0.73666	0.55505	0.56927	0.54356		0.73744	0.53522	0.53304	0.53941
0.74157	0.97955	0.99538	0.98887		0.7419	1.22136	1.20081	1.17643		0.74179	27.8345	28.2257	27.167		0.73874	0.66725	0.60697	0.64012		0.73842	0.55598	0.57041	0.5451		0.73914	0.53662	0.53376	0.54031
0.74324	0.98098	0.99732	0.99055		0.74322	1.22321	1.2024	1.1779		0.74325	27.836	28.2226	27.1651		0.74021	0.6682	0.60828	0.64114		0.74008	0.55739	0.57158	0.5453		0.74094	0.53756	0.53551	0.54184
0.74491	0.98283	0.99894	0.99301		0.74491	1.22597	1.20526	1.18065		0.74499	27.8541	28.2333	27.1804		0.74164	0.66953	0.60904	0.64212		0.74192	0.55927	0.57263	0.54682		0.74246	0.53892	0.5361	0.54215
0.74664	0.98512	1.0011	0.99495		0.747	1.23008	1.21019	1.18497		0.74661	27.8626	28.2405	27.1854		0.74331	0.6704	0.61033	0.64359		0.74339	0.55998	0.57341	0.54751		0.74412	0.53959	0.5373	0.544
0.74815	0.98699	1.00328	0.99637		0.74891	1.23296	1.21221	1.18781		0.74836	27.8807	28.2509	27.2014		0.74496	0.67189	0.61146	0.64473		0.74489	0.56049	0.57463	0.54866		0.74581	0.54083	0.53853	0.54487
0.74979	0.98914	1.00554	0.99882		0.75031	1.23471	1.21309	1.1889		0.75013	27.8947	28.2617	27.2118		0.747	0.67363	0.61302	0.64656		0.74661	0.56175	0.57549	0.54943		0.74743	0.5421	0.53957	0.54595
0.75148	0.99139	1.00748	1.00114		0.75161	1.23553	1.21526	1.19018		0.75156	27.8921	28.2537	27.2052		0.74857	0.67478	0.61396	0.64789		0.74836	0.56341	0.57755	0.55089		0.74922	0.54287	0.54088	0.54698
0.75317	0.99321	1.00954	1.00382		0.75328	1.23909	1.21782	1.19336		0.75319	27.904	28.2608	27.2148		0.75003	0.67533	0.61533	0.64903		0.75027	0.56461	0.5787	0.5523		0.75069	0.5439	0.54117	0.54823
0.75496	0.99559	1.01197	1.00583		0.75536	1.24283	1.22213	1.19698		0.75495	27.9211	28.2723	27.2273		0.75161	0.67675	0.61621	0.64949		0.75174	0.56601	0.57982	0.55267		0.75235	0.54484	0.54283	0.54933
0.75651	0.99739	1.01381	1.00739		0.75723	1.24563	1.22412	1.19956		0.75677	27.9385	28.2869	27.2429		0.75328	0.67802	0.61761	0.65146		0.75317	0.56603	0.58036	0.55362		0.75407	0.54646	0.54344	0.55029
0.75805	0.99934	1.01557	1.00947		0.75863	1.24753	1.22576	1.20158		0.75858	27.9535	28.2962	27.2541		0.75523	0.67964	0.61917	0.65266		0.7548	0.56761	0.58128	0.55521		0.7558	0.54744	0.54468	0.55119
0.75971	1.00138	1.0182	1.01133		0.75997	1.24886	1.22727	1.20257		0.7599	27.9419	28.2804	27.241		0.75681	0.68094	0.62016	0.65377		0.75659	0.5686	0.58247	0.55666		0.75763	0.54883	0.54663	0.55263
0.7615	1.00315	1.02068	1.01413		0.76167	1.25182	1.23028	1.20584		0.76155	27.9558	28.2882	27.2522		0.7583	0.68224	0.62073	0.6551		0.75847	0.56997	0.58385	0.55764		0.759	0.54908	0.54681	0.55369
0.76335	1.00604	1.02246	1.01621		0.76376	1.25622	1.23442	1.20957		0.76328	27.9695	28.2991	27.2624		0.76004	0.68307	0.62216	0.65621		0.76005	0.5714	0.58535	0.55836		0.76057	0.55085	0.54778	0.55448
0.76484	1.00705	1.02371	1.01774		0.76552	1.25886	1.23679	1.21184		0.76516	27.9931	28.3163	27.2827		0.76165	0.68505	0.62379	0.65785		0.76139	0.57187	0.58564	0.55898		0.76235	0.55177	0.54924	0.55583
0.76632	1.00846	1.02572	1.01901		0.7669	1.25989	1.23824	1.21302		0.76702	28.0099	28.33	27.2968		0.76352	0.68652	0.62528	0.65939		0.76305	0.57274	0.58771	0.56015		0.76416	0.55317	0.55034	0.55705
0.76806	1.01123	1.02823	1.02161		0.76837	1.26229	1.24001	1.21499		0.76825	27.9935	28.3087	27.2773		0.76503	0.68721	0.62569	0.66023		0.76488	0.57448	0.58901	0.56189		0.76605	0.55434	0.55162	0.55813
0.76981	1.01323	1.03096	1.02346		0.76999	1.26468	1.24277	1.21765		0.76986	28.0078	28.3175	27.2876		0.76665	0.68837	0.62698	0.66101		0.76688	0.57545	0.58974	0.56338		0.76735	0.55477	0.55217	0.55905
0.77169	1.01618	1.03354	1.02642		0.77215	1.26893	1.24736	1.22135		0.77169	28.0285	28.334	27.3074		0.76837	0.6896	0.6283	0.66265		0.76842	0.57696	0.59048	0.56382		0.76882	0.55547	0.5535	0.55956
0.7732	1.01737	1.03497	1.02825		0.77388	1.27144	1.24956	1.22393		0.77351	28.0454	28.3473	27.321		0.76995	0.69106	0.62933	0.66383		0.76974	0.57704	0.5915	0.56536		0.77064	0.55711	0.55481	0.56089
0.7746	1.01933	1.03589	1.02978		0.77527	1.27318	1.25066	1.22513		0.77541	28.0645	28.3613	27.3351		0.77179	0.6927	0.63107	0.66538		0.7714	0.57881	0.59269	0.56646		0.77251	0.55837	0.55587	0.56274
0.77636	1.0215	1.03892	1.03203		0.77681	1.27497	1.25299	1.22753		0.77657	28.0426	28.3355	27.3122		0.77343	0.69435	0.6321	0.66616		0.77332	0.58035	0.59421	0.56742		0.77434	0.55952	0.55755	0.56411
0.77817	1.0237	1.04147	1.03496		0.77841	1.27744	1.25496	1.22964		0.77811	28.0533	28.3407	27.3191		0.77505	0.69543	0.63346	0.66746		0.77531	0.58162	0.59612	0.56905		0.77566	0.56038	0.5573	0.56417
0.78017	1.02698	1.04483	1.03805		0.78034	1.2809	1.25892	1.23294		0.77989	28.0717	28.3545	27.335		0.77683	0.69683	0.6343	0.66873		0.7768	0.58161	0.59664	0.56948		0.77715	0.56132	0.55885	0.56522
0.78165	1.02783	1.04567	1.03946		0.78208	1.28343	1.26164	1.23539		0.78197	28.1025	28.3809	27.3627		0.77838	0.69769	0.63577	0.67		0.77802	0.58257	0.59722	0.56994		0.77898	0.56303	0.56	0.56617
0.78288	1.02882	1.04625	1.04002		0.78354	1.28533	1.26315	1.2373		0.78384	28.1151	28.3891	27.3705		0.78007	0.69923	0.63719	0.67143		0.77972	0.58433	0.59816	0.57102		0.78103	0.5642	0.56144	0.56778
0.78467	1.03125	1.04915	1.04262		0.78516	1.28733	1.26564	1.23891		0.78491	28.0874	28.3583	27.3426		0.78168	0.7004	0.63819	0.67259		0.78165	0.5862	0.60001	0.57297		0.78282	0.56573	0.56243	0.56802
0.78655	1.03406	1.05186	1.04545		0.78669	1.28984	1.26804	1.2414		0.78645	28.0987	28.3635	27.3493		0.78346	0.70257	0.63905	0.67385		0.78371	0.58823	0.60157	0.57414		0.78399	0.56571	0.56301	0.56824
0.78855	1.03735	1.05497	1.04823		0.78863	1.29352	1.27155	1.24508		0.78827	28.1185	28.3781	27.3677		0.78527	0.7035	0.64081	0.67529		0.78519	0.58856	0.60268	0.57503		0.78549	0.56672	0.56391	0.56882
0.79002	1.03855	1.056	1.04874		0.79033	1.29597	1.27396	1.24716		0.79026	28.1446	28.4006	27.3903		0.78671	0.70461	0.64174	0.6757		0.78637	0.58892	0.60305	0.57611		0.7874	0.56829	0.56522	0.57012
0.79122	1.03907	1.05671	1.04966		0.79185	1.29795	1.2756	1.2491		0.79205	28.1547	28.4068	27.396		0.78829	0.70591	0.64302	0.67745		0.78813	0.59062	0.60508	0.57754		0.78946	0.56988	0.56682	0.57157
0.79294	1.04123	1.05895	1.05229		0.79347	1.29995	1.27841	1.25166		0.7932	28.1331	28.3816	27.3732		0.79004	0.70695	0.64406	0.6783		0.79012	0.59243	0.6065	0.57895		0.7912	0.57081	0.56779	0.57262
0.79484	1.04377	1.06189	1.05536		0.79502	1.3023	1.28042	1.25395		0.79468	28.1412	28.3837	27.3776		0.79178	0.70851	0.64565	0.67964		0.79212	0.59389	0.60729	0.5802		0.79245	0.57137	0.5685	0.57309
0.79689	1.04689	1.06549	1.05874		0.79693	1.3059	1.28361	1.25694		0.79653	28.1629	28.4005	27.3953		0.79363	0.70982	0.64709	0.68137		0.79352	0.59469	0.60773	0.58098		0.79385	0.57188	0.56965	0.57408
0.79835	1.0483	1.06692	1.06029		0.79864	1.30805	1.2861	1.25945		0.79859	28.1923	28.4264	27.4214		0.79505	0.71102	0.64802	0.6822		0.7947	0.59503	0.60897	0.58118		0.79567	0.57359	0.57048	0.57554
0.79952	1.04922	1.06713	1.06031		0.80018	1.31096	1.28817	1.26122		0.80035	28.1982	28.4304	27.4273		0.79655	0.71211	0.6488	0.68307		0.79636	0.59626	0.60983	0.58234		0.79769	0.57503	0.57251	0.57715
0.80126	1.05107	1.06932	1.0632		0.8019	1.31316	1.29093	1.26496		0.80156	28.1806	28.4063	27.4055		0.79832	0.71305	0.65028	0.68467		0.79839	0.59738	0.61176	0.58369		0.79945	0.57609	0.57327	0.57794
0.80324	1.05407	1.07262	1.06622		0.80343	1.31502	1.29299	1.2661		0.803	28.1838	28.4035	27.4055		0.80014	0.71519	0.6517	0.68613		0.80043	0.59923	0.61355	0.58546		0.80066	0.57675	0.57387	0.57888
0.80523	1.05749	1.07624	1.06961		0.80523	1.31843	1.29638	1.26944		0.80486	28.2062	28.422	27.4254		0.80191	0.71638	0.6526	0.68812		0.80177	0.59956	0.61425	0.58639		0.80217	0.57745	0.57501	0.57957
0.80665	1.05842	1.07718	1.06988		0.80687	1.32068	1.2983	1.27074		0.80702	28.2377	28.4508	27.4538		0.80334	0.71687	0.65417	0.68819		0.803	0.60059	0.61445	0.58688		0.80397	0.57935	0.5758	0.58098
0.80789	1.05903	1.07754	1.07102		0.80852	1.32302	1.30071	1.27424		0.80875	28.2397	28.4477	27.4529		0.80482	0.71833	0.65471	0.68954		0.80461	0.60172	0.61578	0.58821		0.80601	0.5806	0.57756	0.5826
0.80954	1.06089	1.08017	1.07309		0.81024	1.32571	1.30298	1.27666		0.80996	28.222	28.426	27.4318		0.80662	0.71943	0.65689	0.69118		0.80662	0.60335	0.61697	0.58962		0.80773	0.58162	0.57847	0.58371
0.81149	1.06448	1.08299	1.07625		0.81184	1.32809	1.30575	1.27906		0.81137	28.2235	28.4226	27.4313		0.80847	0.72125	0.65787	0.69245		0.80864	0.60433	0.61846	0.59122		0.80904	0.5822	0.57941	0.58415
0.81359	1.06707	1.08646	1.07938		0.81355	1.33088	1.30839	1.28134		0.81322	28.2468	28.4428	27.4521		0.8103	0.72237	0.65933	0.69386		0.81003	0.60575	0.61891	0.59166		0.81042	0.5832	0.58015	0.58497
0.815	1.06894	1.08732	1.08013		0.81523	1.33365	1.31117	1.28405		0.81538	28.2795	28.4708	27.4813		0.81168	0.72306	0.65991	0.69461		0.81134	0.6059	0.62019	0.59201		0.81218	0.58436	0.58076	0.58614
0.81625	1.06901	1.08807	1.08086		0.81687	1.33567	1.31307	1.2861		0.81708	28.2817	28.4691	27.4798		0.81307	0.72456	0.66104	0.69535		0.81292	0.60749	0.62149	0.59312		0.81433	0.58581	0.58327	0.58838
0.81785	1.07104	1.09014	1.08326		0.81867	1.33902	1.3164	1.28935		0.81834	28.2678	28.4512	27.4647		0.81485	0.72589	0.6626	0.69667		0.81495	0.60943	0.62309	0.5948		0.81614	0.58722	0.58427	0.58909
0.8198	1.07394	1.09309	1.08639		0.82025	1.34086	1.31866	1.29121		0.81975	28.2689	28.4475	27.4633		0.8168	0.72734	0.66442	0.69874		0.81704	0.61085	0.62429	0.59623		0.81735	0.58784	0.58435	0.58948
0.82187	1.07803	1.09663	1.08983		0.82188	1.34346	1.32016	1.29402		0.82158	28.2908	28.4638	27.4822		0.81875	0.72915	0.66561	0.70033		0.81838	0.61136	0.62495	0.59705		0.81875	0.58843	0.58576	0.5903
0.82331	1.07901	1.09772	1.09083		0.82356	1.34545	1.32305	1.29585		0.82377	28.3248	28.494	27.5115		0.82002	0.72985	0.66602	0.70082		0.81976	0.61207	0.62514	0.59767		0.82053	0.58942	0.58672	0.5917
0.82465	1.07961	1.09879	1.09174		0.82521	1.34829	1.32552	1.29827		0.82533	28.3178	28.4855	27.5028		0.82144	0.73113	0.66755	0.70175		0.82134	0.61322	0.62634	0.59923		0.8226	0.59142	0.5887	0.59296
0.82618	1.08116	1.10076	1.09342		0.82705	1.35159	1.32834	1.30146		0.82666	28.3102	28.4718	27.4928		0.82329	0.73271	0.66895	0.70335		0.82337	0.61485	0.62863	0.6008		0.82435	0.59265	0.58911	0.59443
0.82827	1.08469	1.10435	1.09738		0.82862	1.3534	1.33009	1.30296		0.82808	28.3088	28.4672	27.489		0.82529	0.73427	0.67031	0.70532		0.82534	0.6159	0.63028	0.60181		0.82574	0.59319	0.59019	0.59513
0.83029	1.08777	1.1071	1.10007		0.8301	1.35526	1.33242	1.30568		0.82996	28.3332	28.4864	27.5112		0.82709	0.73531	0.67158	0.70604		0.82669	0.61765	0.6307	0.60263		0.82716	0.59397	0.59097	0.59585
0.83159	1.08876	1.10831	1.10118		0.83179	1.35801	1.33511	1.30767		0.83208	28.3597	28.5089	27.5326		0.82842	0.7365	0.6731	0.70703		0.82813	0.61777	0.63194	0.60308		0.82892	0.59534	0.59219	0.59716
0.83299	1.08913	1.1097	1.10218		0.8336	1.36096	1.33832	1.31079		0.83358	28.3509	28.4982	27.5242		0.82974	0.73754	0.67339	0.70784		0.82968	0.61866	0.63288	0.60431		0.83116	0.59725	0.59438	0.59875
0.83457	1.09165	1.11137	1.10418		0.8354	1.36396	1.34129	1.31387		0.83506	28.3507	28.4918	27.5199		0.83164	0.73889	0.67478	0.70931		0.83177	0.62038	0.63454	0.60597		0.83274	0.59785	0.59455	0.5997
0.83667	1.09516	1.11474	1.10771		0.83692	1.3654	1.34263	1.31521		0.83643	28.3453	28.4829	27.5129		0.83368	0.74057	0.67694	0.71131		0.83375	0.62193	0.63554	0.60724		0.83401	0.59862	0.59531	0.60063
0.83861	1.09765	1.11702	1.11057		0.83833	1.36723	1.34422	1.31741		0.8382	28.3648	28.4987	27.53		0.83544	0.74197	0.67774	0.71243		0.83508	0.62284	0.63637	0.60804		0.83557	0.59943	0.59687	0.60122
0.83989	1.09847	1.11788	1.11049		0.84002	1.37035	1.34688	1.31971		0.84028	28.3924	28.5212	27.554		0.83673	0.74272	0.67847	0.71334		0.83656	0.62394	0.63719	0.60937		0.83736	0.60117	0.59803	0.60259
0.84132	1.09974	1.11921	1.11194		0.8418	1.37304	1.35013	1.32227		0.84185	28.389	28.5139	27.5469		0.83811	0.74344	0.67967	0.71431		0.83807	0.6247	0.63851	0.61029		0.83952	0.60255	0.59978	0.60455
0.84289	1.10158	1.12199	1.11389		0.84375	1.37682	1.35375	1.3257		0.84332	28.3876	28.5079	27.5442		0.8399	0.74503	0.68097	0.71577		0.84015	0.62592	0.64028	0.61217		0.84098	0.60307	0.6	0.6051
0.84491	1.10505	1.12525	1.11764		0.8454	1.37881	1.35559	1.32801		0.84478	28.3869	28.5048	27.54		0.84203	0.74683	0.68329	0.71761		0.84206	0.62758	0.64186	0.61267		0.84235	0.60385	0.60113	0.60561
0.84681	1.10768	1.12773	1.1205		0.84667	1.37999	1.3563	1.32891		0.84654	28.4033	28.5153	27.5554		0.84385	0.74841	0.68472	0.71929		0.84333	0.62812	0.64221	0.61335		0.84389	0.60518	0.60184	0.60713
0.84819	1.10874	1.12863	1.12142		0.84843	1.38309	1.35955	1.3319		0.84854	28.4252	28.5342	27.5762		0.84506	0.7491	0.68535	0.71957		0.84496	0.62902	0.64311	0.61405		0.84557	0.6064	0.603	0.60813
0.84973	1.1107	1.1302	1.12326		0.85023	1.3864	1.36269	1.33475		0.85009	28.4218	28.5282	27.5677		0.84648	0.74977	0.68598	0.7207		0.84648	0.63023	0.64366	0.61538		0.84768	0.60763	0.60529	0.60948
0.85122	1.11148	1.13206	1.12484		0.85213	1.38922	1.36583	1.33801		0.85167	28.4257	28.5266	27.5713		0.84825	0.75113	0.68761	0.72207		0.84841	0.63211	0.64537	0.61601		0.84927	0.60862	0.60568	0.61069
0.85322	1.11523	1.13573	1.12811		0.85375	1.39126	1.36746	1.33965		0.85319	28.4245	28.5208	27.5659		0.85028	0.75305	0.689	0.7239		0.85025	0.63287	0.64657	0.61824		0.85067	0.60927	0.60695	0.61162
0.85509	1.11735	1.13798	1.13037		0.85497	1.39258	1.36903	1.34071		0.8549	28.4378	28.5311	27.5772		0.85205	0.75449	0.69045	0.72477		0.8516	0.63328	0.64759	0.61902		0.85228	0.61003	0.60723	0.61248
0.85648	1.11896	1.13888	1.1318		0.85669	1.39546	1.37121	1.34363		0.85685	28.4567	28.5453	27.5932		0.85332	0.75514	0.69143	0.72567		0.85322	0.63434	0.64868	0.62005		0.85394	0.61146	0.60829	0.61373
0.85809	1.12053	1.14049	1.13333		0.85857	1.39886	1.37484	1.34682		0.85844	28.4549	28.5413	27.5902		0.85476	0.75598	0.69188	0.72661		0.85472	0.63536	0.64975	0.62109		0.85597	0.6133	0.61023	0.61499
0.85956	1.12214	1.14222	1.13481		0.86059	1.40243	1.37854	1.35012		0.85998	28.4574	28.5377	27.5888		0.85654	0.75749	0.69407	0.72794		0.85662	0.63637	0.65105	0.62224		0.85755	0.61388	0.61088	0.61579
0.86156	1.12526	1.14584	1.13801		0.86202	1.40371	1.37932	1.35168		0.86163	28.4636	28.5413	27.5936		0.85863	0.75956	0.69525	0.72999		0.85848	0.63894	0.65174	0.62325		0.85904	0.61507	0.61165	0.61688
0.86339	1.12725	1.14811	1.14049		0.86326	1.40488	1.38067	1.35294		0.86325	28.4711	28.5445	27.5986		0.86025	0.76048	0.69688	0.73101		0.85986	0.63921	0.65263	0.62394		0.86067	0.61616	0.61297	0.61783
0.86484	1.12858	1.1487	1.14136		0.86497	1.40796	1.38372	1.35571		0.86519	28.4913	28.5606	27.6159		0.86164	0.76131	0.69729	0.73144		0.86159	0.64058	0.65416	0.62527		0.8623	0.61763	0.61369	0.61902
0.86645	1.1303	1.15093	1.14354		0.86705	1.41241	1.38724	1.3597		0.86676	28.4901	28.5556	27.6122		0.8631	0.76229	0.69835	0.73258		0.86315	0.64191	0.65521	0.62586		0.86419	0.61813	0.61547	0.62077
0.86795	1.13181	1.15249	1.14498		0.869	1.41575	1.39048	1.3625		0.8684	28.4967	28.5591	27.6175		0.86474	0.76418	0.69977	0.73395		0.86492	0.64261	0.65653	0.62765		0.86577	0.61907	0.61577	0.62113
0.86982	1.13503	1.15586	1.14799		0.87038	1.41689	1.39156	1.36335		0.87002	28.5001	28.5576	27.6159		0.86685	0.76561	0.70155	0.73567		0.86675	0.64395	0.65813	0.62867		0.86734	0.61993	0.61765	0.62225
0.8717	1.13741	1.15826	1.1507		0.8716	1.41795	1.39215	1.36398		0.87159	28.5046	28.5576	27.6194		0.86873	0.76688	0.70264	0.73734		0.86829	0.64525	0.6592	0.62961		0.86897	0.62123	0.61816	0.62329
0.87314	1.13886	1.15963	1.15195		0.87334	1.42088	1.39545	1.3675		0.87342	28.5193	28.5715	27.6334		0.87005	0.76784	0.70332	0.73797		0.87	0.64647	0.65944	0.63086		0.87057	0.62211	0.61902	0.62414
0.87483	1.14109	1.16144	1.1544		0.87526	1.42419	1.39916	1.37122		0.87506	28.5226	28.5681	27.631		0.87155	0.76891	0.70457	0.73894		0.87151	0.64721	0.66053	0.63184		0.87253	0.62336	0.62097	0.62543
0.8764	1.14245	1.16326	1.15601		0.87729	1.4277	1.40244	1.37448		0.87674	28.5292	28.5713	27.6364		0.87321	0.77008	0.70629	0.74069		0.8733	0.64894	0.66212	0.63272		0.8741	0.62484	0.62185	0.62689
0.87821	1.14495	1.16594	1.15857		0.8787	1.42946	1.4037	1.37544		0.87852	28.5396	28.5793	27.6453		0.87526	0.77212	0.70743	0.7422		0.87505	0.64985	0.66312	0.63362		0.87577	0.62559	0.62281	0.62736
0.87991	1.14732	1.16817	1.16093		0.87992	1.43044	1.40468	1.37658		0.88002	28.536	28.5714	27.6397		0.87697	0.7738	0.7087	0.7433		0.87659	0.65091	0.66443	0.63469		0.87746	0.62701	0.62381	0.62836
0.8815	1.14941	1.17012	1.16228		0.88162	1.43309	1.40776	1.37887		0.8817	28.5435	28.5761	27.6455		0.87839	0.77407	0.70945	0.74434		0.87836	0.65215	0.66579	0.63575		0.87908	0.62782	0.62515	0.63005
0.8832	1.15082	1.17203	1.16434		0.88357	1.437	1.41076	1.38301		0.88337	28.55	28.5777	27.6485		0.87995	0.77522	0.71065	0.74565		0.88004	0.65373	0.66649	0.63737		0.88085	0.62879	0.62615	0.6309
0.88481	1.15241	1.17328	1.16618		0.88563	1.44039	1.41464	1.3866		0.88505	28.5569	28.5811	27.6521		0.88157	0.77709	0.71175	0.74691		0.88162	0.65451	0.66794	0.63833		0.88248	0.62945	0.62698	0.63191
0.88653	1.15425	1.17594	1.16838		0.88697	1.44136	1.41546	1.38711		0.88688	28.5704	28.5917	27.6639		0.88359	0.77847	0.71364	0.7483		0.88336	0.65546	0.6688	0.63964		0.88419	0.63131	0.62824	0.63338
0.88826	1.157	1.17798	1.17036		0.8882	1.44205	1.41647	1.38885		0.88827	28.5615	28.5788	27.6544		0.88531	0.77954	0.71475	0.74989		0.88508	0.65665	0.67028	0.64105		0.8859	0.63181	0.62883	0.63418
0.88984	1.15892	1.17993	1.17213		0.88983	1.44515	1.41953	1.39137		0.88991	28.5708	28.5831	27.6597		0.88666	0.78046	0.71569	0.75053		0.88678	0.65781	0.67103	0.64207		0.88743	0.6332	0.63028	0.63452
0.8915	1.16057	1.18224	1.17435		0.89191	1.44954	1.42358	1.39518		0.89164	28.5784	28.5902	27.6662		0.88828	0.78205	0.71649	0.75179		0.88842	0.65931	0.67262	0.64295		0.88913	0.6341	0.63117	0.63608
0.8932	1.16227	1.18407	1.17699		0.89389	1.45268	1.42677	1.39791		0.89335	28.5876	28.5925	27.6707		0.88995	0.78289	0.71771	0.75268		0.88993	0.66009	0.67372	0.64343		0.89076	0.63492	0.63216	0.63727
0.89477	1.16455	1.18545	1.17855		0.89532	1.45383	1.42805	1.39964		0.89526	28.6027	28.6054	27.685		0.89195	0.78433	0.71938	0.75497		0.89165	0.6613	0.67461	0.6443		0.89251	0.63688	0.63371	0.63821
0.89643	1.1667	1.18785	1.18059		0.89663	1.45524	1.429	1.40038		0.8966	28.5902	28.5898	27.6715		0.89355	0.78559	0.72085	0.75564		0.89337	0.66196	0.67563	0.64553		0.89426	0.6377	0.63494	0.6397
0.89818	1.16903	1.19089	1.18309		0.89821	1.45754	1.43208	1.4028		0.8982	28.5966	28.5923	27.6745		0.89498	0.78646	0.72109	0.75674		0.89513	0.66299	0.67764	0.6467		0.89571	0.63876	0.63528	0.64017
0.89994	1.17115	1.19269	1.18581		0.90029	1.46175	1.43619	1.40725		0.89989	28.6042	28.5961	27.6797		0.89665	0.78838	0.72227	0.7578		0.89675	0.66378	0.67739	0.6481		0.89734	0.63942	0.63632	0.64116
0.90156	1.17252	1.19439	1.18677		0.90223	1.46495	1.4393	1.40987		0.90172	28.6169	28.6044	27.6905		0.89822	0.78926	0.72423	0.7593		0.89811	0.66506	0.67839	0.64896		0.89902	0.64081	0.63754	0.64224
0.90306	1.17448	1.19547	1.18854		0.90361	1.4666	1.44041	1.41113		0.90368	28.634	28.6198	27.7057		0.90013	0.79052	0.72489	0.76023		0.89981	0.66661	0.68006	0.64983		0.90086	0.64188	0.63913	0.64342
0.90472	1.1768	1.19776	1.19039		0.90496	1.46764	1.44145	1.41204		0.90502	28.6181	28.6002	27.6873		0.90182	0.79199	0.7265	0.76154		0.90157	0.6676	0.68109	0.65156		0.90266	0.64309	0.63992	0.64491
0.9065	1.17872	1.20058	1.19289		0.90654	1.47025	1.44441	1.4151		0.90651	28.6202	28.5977	27.6857		0.90332	0.79311	0.72776	0.7628		0.90346	0.66876	0.68259	0.65258		0.90406	0.64358	0.64095	0.64558
0.90831	1.1811	1.20306	1.1954		0.90867	1.47462	1.44843	1.41945		0.90829	28.6319	28.606	27.6968		0.90507	0.79443	0.72908	0.76406		0.9051	0.66982	0.68382	0.65348		0.90561	0.64491	0.64165	0.64656
0.90994	1.18286	1.20487	1.19714		0.91059	1.47762	1.4513	1.42191		0.91015	28.6471	28.6184	27.7102		0.90665	0.79523	0.72991	0.765		0.90639	0.67062	0.68481	0.65432		0.90738	0.64627	0.6431	0.64791
0.91134	1.18404	1.20569	1.19808		0.91193	1.47877	1.45248	1.4229		0.91217	28.6655	28.6328	27.7239		0.90837	0.79697	0.73121	0.76655		0.90806	0.67168	0.68559	0.65525		0.90923	0.6474	0.64421	0.64912
0.91306	1.18628	1.20774	1.20082		0.91341	1.48044	1.4542	1.42511		0.91337	28.644	28.609	27.7035		0.91005	0.79831	0.73287	0.76736		0.90991	0.67416	0.68692	0.65672		0.91103	0.64914	0.64512	0.6506
0.9148	1.18843	1.21092	1.20288		0.91492	1.48258	1.45671	1.42653		0.91484	28.6471	28.6072	27.703		0.91164	0.79926	0.73377	0.76853		0.91182	0.67506	0.68818	0.65798		0.91233	0.64883	0.6458	0.65069
0.91665	1.19066	1.21343	1.20575		0.91709	1.48699	1.46061	1.43077		0.91656	28.6572	28.6136	27.7112		0.91339	0.80076	0.73516	0.77005		0.91353	0.67573	0.68918	0.65888		0.91381	0.6502	0.64669	0.65161
0.91833	1.19266	1.21505	1.20809		0.91893	1.48934	1.46317	1.43345		0.91852	28.6772	28.6301	27.7286		0.91499	0.80207	0.7364	0.77085		0.91475	0.67654	0.68965	0.65967		0.91555	0.65137	0.6481	0.65314
0.91968	1.19387	1.21634	1.20862		0.92025	1.49045	1.46427	1.43458		0.92049	28.6907	28.6426	27.7413		0.91671	0.80296	0.73754	0.77213		0.91643	0.67751	0.69116	0.66165		0.9175	0.65296	0.64963	0.65443
0.92139	1.19616	1.21807	1.21084		0.9218	1.49265	1.46648	1.43696		0.92166	28.6688	28.6152	27.717		0.91845	0.80457	0.73852	0.77377		0.91828	0.67948	0.69258	0.6627		0.91937	0.65407	0.65063	0.65575
0.92313	1.1989	1.22089	1.21342		0.92329	1.49484	1.46884	1.43865		0.9231	28.6697	28.614	27.7172		0.92004	0.80546	0.74026	0.77466		0.92022	0.68073	0.69396	0.66415		0.92069	0.65451	0.65126	0.65622
0.92515	1.20127	1.22445	1.21659		0.92535	1.49909	1.47261	1.4427		0.92491	28.6851	28.6242	27.7276		0.92184	0.80692	0.74119	0.77635		0.92186	0.68127	0.69473	0.66465		0.92214	0.65536	0.65253	0.65693
0.92671	1.20266	1.2255	1.21803		0.92716	1.50232	1.47526	1.44521		0.92692	28.7037	28.6409	27.7463		0.92335	0.80805	0.7424	0.77715		0.92304	0.68193	0.69544	0.66506		0.92395	0.65678	0.65352	0.65828
0.92796	1.20364	1.22651	1.21816		0.92855	1.50243	1.47646	1.4462		0.92882	28.7141	28.6478	27.753		0.92504	0.80973	0.74349	0.77847		0.9247	0.68226	0.69648	0.66609		0.92598	0.65827	0.65574	0.65984
0.92965	1.20603	1.22848	1.22047		0.9301	1.50525	1.4787	1.44823		0.93002	28.6932	28.6237	27.7307		0.92681	0.81134	0.74511	0.77994		0.92667	0.68397	0.69804	0.66788		0.92794	0.65944	0.6562	0.66109
0.93152	1.20904	1.23094	1.22368		0.93162	1.50759	1.48084	1.45296		0.9314	28.6915	28.6175	27.7275		0.92854	0.81246	0.74571	0.78073		0.92867	0.68645	0.69965	0.66941		0.92905	0.65962	0.65709	0.66136
0.93357	1.21165	1.2348	1.22646		0.93364	1.51146	1.48471	1.45801		0.9332	28.7062	28.6304	27.7406		0.93027	0.81365	0.74735	0.78226		0.93031	0.68725	0.70039	0.6702		0.9305	0.66072	0.65747	0.66249
0.93507	1.21243	1.23612	1.2281		0.93541	1.51399	1.48717	1.4643		0.93514	28.7239	28.6432	27.7555		0.9317	0.8146	0.74838	0.78314		0.93147	0.6873	0.70117	0.67102		0.93233	0.66249	0.65887	0.6633
0.93629	1.21366	1.23656	1.22889		0.93685	1.51526	1.48894	1.46075		0.93705	28.7349	28.6522	27.7641		0.93332	0.81606	0.74928	0.7846		0.93307	0.68891	0.7021	0.67158		0.93439	0.66379	0.6608	0.66528
0.93792	1.21578	1.23889	1.23055		0.93848	1.51758	1.49082	1.46007		0.93833	28.7183	28.6328	27.745		0.93503	0.81726	0.75112	0.78555		0.93507	0.69015	0.70383	0.67375		0.93618	0.66473	0.66177	0.6663
0.93984	1.21864	1.24149	1.23398		0.93998	1.52	1.49322	1.46242		0.93967	28.7148	28.6243	27.7403		0.9368	0.81889	0.75213	0.78768		0.93713	0.69187	0.70496	0.6746		0.93735	0.66525	0.66255	0.66646
0.94185	1.22167	1.24435	1.23736		0.94194	1.52338	1.49685	1.46591		0.94141	28.7261	28.6335	27.7504		0.93868	0.81995	0.75346	0.78888		0.9386	0.69278	0.70576	0.67545		0.93879	0.66639	0.66275	0.66768
0.94339	1.22271	1.24576	1.23829		0.9437	1.52594	1.49932	1.46777		0.94347	28.7495	28.6533	27.7696		0.94007	0.82088	0.75434	0.78949		0.93977	0.69277	0.70663	0.67613		0.94056	0.66726	0.66398	0.66883
0.94456	1.22341	1.24594	1.23886		0.94522	1.52767	1.50118	1.46939		0.94534	28.7574	28.6583	27.7756		0.94158	0.82209	0.75549	0.79083		0.94139	0.69483	0.70783	0.67676		0.94264	0.6689	0.66575	0.67021
0.94622	1.22577	1.24841	1.24067		0.94691	1.52986	1.50351	1.47155		0.94669	28.7443	28.6423	27.761		0.94331	0.82306	0.75665	0.79185		0.94335	0.69585	0.70935	0.67884		0.94453	0.67026	0.66665	0.67137
0.94818	1.22874	1.25174	1.2442		0.94841	1.53199	1.5055	1.47362		0.94801	28.7368	28.6312	27.7508		0.94516	0.82489	0.75819	0.79361		0.94537	0.69704	0.71055	0.68014		0.94574	0.67057	0.66774	0.67216
0.95019	1.23166	1.25444	1.24736		0.95024	1.53538	1.50846	1.47699		0.94974	28.7491	28.64	27.7613		0.94697	0.82659	0.75991	0.79496		0.94681	0.69832	0.71125	0.68076		0.94709	0.67152	0.66802	0.67303
0.95166	1.23233	1.25569	1.24818		0.95201	1.53774	1.51122	1.47939		0.95183	28.773	28.6598	27.7825		0.94838	0.82703	0.76085	0.79561		0.94811	0.69836	0.71207	0.68109		0.94894	0.67298	0.66971	0.67449
0.9529	1.23318	1.25651	1.24894		0.95356	1.53996	1.51326	1.48113		0.95371	28.7793	28.6652	27.7864		0.94981	0.82856	0.7615	0.79651		0.9496	0.69972	0.71323	0.68243		0.95099	0.6746	0.67089	0.67572
0.95453	1.23553	1.25881	1.25106		0.95531	1.54265	1.51601	1.4837		0.95502	28.7655	28.6477	27.7702		0.95152	0.82931	0.76287	0.79782		0.95154	0.70151	0.71459	0.68432		0.95275	0.6756	0.6719	0.67681
0.95647	1.23807	1.26155	1.25345		0.95685	1.54445	1.51792	1.48519		0.95635	28.759	28.6374	27.7635		0.95346	0.83185	0.76434	0.7998		0.95363	0.703	0.71648	0.68557		0.95401	0.67635	0.67287	0.67777
0.95858	1.24119	1.26476	1.25673		0.95857	1.54779	1.52021	1.48839		0.95814	28.7743	28.6495	27.776		0.95538	0.8328	0.76608	0.80087		0.95515	0.70429	0.71747	0.68623		0.95541	0.67668	0.67383	0.67828
0.96001	1.2421	1.26584	1.25813		0.96026	1.54936	1.52282	1.49004		0.96035	28.8024	28.6736	27.8013		0.95671	0.834	0.76679	0.80131		0.95641	0.70443	0.71793	0.68694		0.95723	0.67822	0.67496	0.67941
0.96122	1.2426	1.26648	1.25861		0.96191	1.55212	1.52506	1.49321		0.96209	28.8009	28.67	27.7982		0.95807	0.83458	0.76748	0.80275		0.95794	0.70473	0.71886	0.68803		0.95933	0.6798	0.67681	0.681
0.96281	1.24469	1.2687	1.26067		0.96367	1.55528	1.52814	1.49575		0.96341	28.7883	28.6538	27.7844		0.95981	0.83611	0.76851	0.80395		0.95991	0.70632	0.72043	0.68945		0.96106	0.68064	0.67749	0.68241
0.96476	1.24833	1.27216	1.26406		0.96528	1.55736	1.5298	1.49766		0.9647	28.7797	28.643	27.7733		0.96181	0.83779	0.77043	0.80567		0.96203	0.70806	0.72199	0.69093		0.96233	0.68124	0.67789	0.68231
0.96687	1.25077	1.27516	1.26732		0.96685	1.55941	1.5319	1.49966		0.96647	28.7934	28.6526	27.7868		0.96373	0.83924	0.77216	0.8072		0.96345	0.70983	0.72268	0.69183		0.96371	0.68206	0.67863	0.68326
0.96836	1.25166	1.27579	1.26859		0.96861	1.56219	1.53494	1.5025		0.96861	28.8182	28.6745	27.8076		0.9651	0.8402	0.77274	0.80758		0.96483	0.70966	0.72361	0.69257		0.96546	0.68332	0.68054	0.68476
0.96954	1.25306	1.2766	1.26865		0.97031	1.56499	1.53733	1.50502		0.97035	28.8175	28.671	27.8051		0.96639	0.84102	0.77354	0.80877		0.96627	0.71165	0.72453	0.69346		0.96762	0.68525	0.6819	0.68628
0.97117	1.25516	1.27896	1.27092		0.97199	1.56726	1.53967	1.50769		0.97172	28.8076	28.6585	27.7937		0.96816	0.84191	0.77472	0.81012		0.96821	0.71238	0.72604	0.69524		0.96945	0.68587	0.68281	0.68755
0.97319	1.25805	1.28224	1.27417		0.97364	1.56962	1.54148	1.50948		0.9731	28.8019	28.6489	27.7858		0.97017	0.84384	0.77643	0.81211		0.97038	0.71436	0.72797	0.69649		0.97071	0.68683	0.68372	0.68827
0.97522	1.2611	1.2854	1.27724		0.97513	1.57174	1.54397	1.5118		0.97488	28.8147	28.6575	27.7962		0.97218	0.84588	0.77791	0.81338		0.97173	0.71475	0.72873	0.69734		0.97214	0.68779	0.684	0.68851
0.97663	1.26197	1.28546	1.27815		0.97679	1.57436	1.54639	1.51428		0.97707	28.8398	28.6799	27.8191		0.97343	0.84585	0.7783	0.81403		0.97321	0.7162	0.72917	0.69779		0.97398	0.68909	0.68536	0.69029
0.97798	1.263	1.28668	1.27891		0.97852	1.57702	1.54908	1.51752		0.97863	28.8317	28.6694	27.8083		0.97474	0.84693	0.77952	0.81471		0.97469	0.71737	0.72984	0.69846		0.97613	0.69063	0.6873	0.69208
0.97952	1.26514	1.28919	1.28087		0.98037	1.5802	1.55177	1.51936		0.98001	28.8245	28.6596	27.8009		0.97654	0.84848	0.78104	0.81644		0.97662	0.71898	0.73132	0.69988		0.97777	0.69127	0.68832	0.6932
0.98154	1.26869	1.29273	1.28413		0.982	1.5826	1.55373	1.52129		0.98146	28.821	28.6519	27.7951		0.97861	0.85064	0.78252	0.81792		0.97884	0.72023	0.7334	0.70167		0.97908	0.6924	0.68822	0.69329
0.98356	1.27027	1.29539	1.28708		0.98335	1.58384	1.55516	1.52276		0.98313	28.8301	28.6585	27.8019		0.98049	0.85177	0.78376	0.81975		0.9801	0.72046	0.73413	0.70252		0.98047	0.69271	0.68923	0.69442
0.98495	1.27154	1.29548	1.2881		0.98503	1.58615	1.5578	1.52519		0.98525	28.853	28.6771	27.8214		0.98176	0.85215	0.78469	0.82037		0.98156	0.72182	0.73485	0.70346		0.98232	0.69461	0.69096	0.69519
0.98634	1.27333	1.29648	1.28938		0.9868	1.58956	1.56073	1.52852		0.98687	28.8485	28.672	27.8167		0.98307	0.85332	0.78559	0.82094		0.98313	0.72331	0.73625	0.70431		0.98448	0.69607	0.6926	0.69729
0.98783	1.27501	1.29889	1.29112		0.98872	1.59286	1.56376	1.53238		0.98834	28.8448	28.6634	27.8109		0.98481	0.85468	0.78677	0.82221		0.985	0.7244	0.73734	0.7062		0.98604	0.69718	0.69318	0.69796
0.98985	1.27773	1.30238	1.29476		0.99038	1.59509	1.56576	1.53335		0.98988	28.8436	28.6597	27.8069		0.98692	0.85662	0.7885	0.82476		0.98702	0.72581	0.73863	0.70729		0.98736	0.69753	0.69387	0.69866
0.99186	1.28063	1.30516	1.29737		0.99167	1.59564	1.56668	1.53435		0.99147	28.8477	28.6618	27.8102		0.98879	0.85769	0.78986	0.826		0.98836	0.72573	0.73915	0.7074		0.98883	0.69884	0.69475	0.69923
0.9932	1.28111	1.30621	1.29816		0.99335	1.59837	1.56978	1.53729		0.99351	28.8671	28.6773	27.8264		0.99006	0.85834	0.79036	0.82645		0.98993	0.72708	0.74072	0.70834		0.9906	0.7	0.69622	0.70094
0.99474	1.28291	1.30746	1.29955		0.99517	1.60154	1.57254	1.53993		0.99516	28.8653	28.6728	27.8229		0.99139	0.85926	0.79149	0.82731		0.99147	0.72829	0.74159	0.70935		0.99272	0.70123	0.69719	0.70221
0.99618	1.28455	1.30878	1.30117		0.99712	1.60502	1.57603	1.54351		0.99669	28.8629	28.6675	27.8182		0.99316	0.8605	0.79262	0.82891		0.99323	0.72955	0.74355	0.71092		0.99432	0.70243	0.69851	0.7033
0.9982	1.28797	1.31254	1.30438		0.99869	1.60709	1.57755	1.54546		0.99825	28.8617	28.6637	27.8169		0.99522	0.86247	0.79433	0.83061		0.9952	0.73159	0.74463	0.71216		0.99573	0.70283	0.69895	0.70419
1.00007	1.28969	1.3149	1.30684		0.99994	1.60825	1.5787	1.54625		0.99986	28.866	28.6644	27.8189		0.99714	0.86372	0.79591	0.83186		0.99666	0.73212	0.74517	0.71308		0.99722	0.70413	0.7001	0.70495

## Sheet: Fig 2d
Raw data of experimental displacement-force curves
Displacement (mm)	Fx (N)				Displacement (mm)	Fy (N)				Displacement (mm)	Fz (N)				Displacement (mm)	Fxz (N)				Displacement (mm)	Fyx (N)				Displacement (mm)	Fzy (N)
	#1	#2	#3			#1	#2	#3			#1	#2	#3			#1	#2	#3			#1	#2	#3			#1	#2	#3
0	0	0	0		0	0	0	0		0	0	0	0		0	0	0	0		0	0	0	0		0	0	0	0
0.00013	0.00235	0.00263	7e-05		0.00162	0.00162	0.00139	0.00238		0.00011	0.00204	0.00261	0.00554		0.00013	0.00137	0.00344	0.00172		0.00012	0.00033	0.00053	0.00014		0.00011	0.00035	0.00053	0.00024
0.00056	0.03902	0.04117	0.00138		0.00334	0.00398	0.00368	0.00517		0.00059	0.02139	0.01469	0.01345		0.00053	0.0203	0.02145	0.01985		0.00066	0.00104	0.00138	3e-05		0.00065	0.00051	0.00036	7e-05
0.00067	0.0365	0.0395	0.02782		0.00515	0.00748	0.00705	0.00747		0.00067	0.04197	0.03182	0.04099		0.00064	0.01974	0.02185	0.01941		0.00055	0.00116	0.00101	0.00127		0.00052	0.00068	0.00041	0.00017
0.0019	0.11596	0.12161	0.03002		0.00656	0.00913	0.00841	0.00899		0.0012	0.06681	0.04718	0.04401		0.00179	0.05536	0.05725	0.05373		0.00135	0.00228	0.00473	0.00261		0.0011	0.00179	0.00058	0.00065
0.00519	0.36884	0.37454	0.05892		0.00823	0.01165	0.01133	0.0116		0.00395	0.31862	0.29772	0.12183		0.0069	0.23675	0.23911	0.2308		0.0058	0.00684	0.00901	0.00846		0.00466	0.00878	0.00156	0.00253
0.00746	0.47291	0.46652	0.31118		0.00997	0.01377	0.01384	0.01336		0.0068	0.57043	0.54867	0.37372		0.0082	0.24877	0.25136	0.2595		0.0078	0.00883	0.01104	0.00952		0.00806	0.01208	0.00774	0.0101
0.00854	0.52531	0.52946	0.47005		0.01169	0.01725	0.01615	0.01604		0.00852	0.63669	0.55161	0.51465		0.00891	0.26098	0.26224	0.26162		0.00909	0.012	0.01317	0.01064		0.0089	0.0127	0.01211	0.01125
0.01068	0.6557	0.65503	0.53189		0.0136	0.02026	0.01876	0.01775		0.00903	0.6458	0.60347	0.56107		0.011	0.32307	0.32556	0.32262		0.01077	0.01381	0.01405	0.01274		0.01066	0.01583	0.01324	0.0125
0.01215	0.72852	0.72983	0.63176		0.01489	0.02129	0.02004	0.01832		0.01095	0.80319	0.74797	0.69028		0.01283	0.3705	0.37495	0.37538		0.01226	0.01536	0.01632	0.01536		0.01218	0.01766	0.01461	0.01564
0.01359	0.80781	0.81015	0.70099		0.01653	0.02359	0.02256	0.02081		0.01275	0.92766	0.861	0.81861		0.01452	0.41523	0.41763	0.41745		0.01409	0.01673	0.01743	0.01693		0.01372	0.0184	0.01687	0.01812
0.01539	0.91073	0.91173	0.79952		0.01824	0.02562	0.02512	0.02302		0.01452	1.05401	0.98589	0.95756		0.01603	0.45219	0.45478	0.45585		0.01611	0.01917	0.01987	0.01986		0.01554	0.02102	0.01819	0.0188
0.01728	1.01857	1.02143	0.90592		0.02002	0.02889	0.02808	0.02641		0.01637	1.18501	1.09848	1.08126		0.01762	0.49373	0.49597	0.49612		0.01764	0.02049	0.02171	0.0218		0.01749	0.02379	0.02112	0.02188
0.01911	1.11789	1.1211	1.01169		0.02195	0.0326	0.03094	0.02884		0.01775	1.27262	1.18544	1.18288		0.01934	0.53778	0.54102	0.54191		0.01901	0.0229	0.02334	0.02335		0.01889	0.02599	0.02386	0.024
0.02043	1.17871	1.18267	1.08048		0.02324	0.03391	0.03153	0.02981		0.01933	1.38744	1.29964	1.30205		0.02112	0.58352	0.58758	0.58869		0.02058	0.02369	0.0242	0.02397		0.02039	0.02669	0.02483	0.02559
0.02195	1.26076	1.26474	1.14677		0.02476	0.03578	0.03351	0.0316		0.0211	1.51917	1.43205	1.43882		0.0228	0.62614	0.62919	0.62958		0.02235	0.02538	0.02675	0.02504		0.02201	0.02883	0.02606	0.02691
0.02368	1.35446	1.3593	1.24392		0.02654	0.03839	0.03659	0.03413		0.02296	1.65844	1.56374	1.57736		0.02429	0.6603	0.66361	0.66529		0.02443	0.02784	0.02929	0.0271		0.02386	0.03166	0.02849	0.02984
0.02564	1.46485	1.46931	1.34263		0.02842	0.04242	0.0404	0.0367		0.02462	1.77371	1.66959	1.68323		0.02589	0.70079	0.70369	0.70374		0.02601	0.02995	0.03111	0.0284		0.02586	0.03463	0.03113	0.03221
0.02744	1.55751	1.56148	1.45188		0.03041	0.04588	0.0437	0.03919		0.02601	1.86508	1.76473	1.78507		0.02759	0.74333	0.74763	0.74748		0.02733	0.03215	0.03134	0.02982		0.02727	0.0348	0.03308	0.03417
0.02876	1.61509	1.62287	1.51411		0.03157	0.04605	0.0434	0.03934		0.02763	1.98311	1.88261	1.89966		0.02944	0.79066	0.79442	0.79592		0.02894	0.03321	0.03235	0.03196		0.0288	0.03669	0.03368	0.03454
0.03028	1.69447	1.70057	1.57189		0.03306	0.0474	0.04487	0.0414		0.02936	2.11115	2.00894	2.03687		0.03108	0.82878	0.83139	0.83291		0.03081	0.03605	0.03597	0.03366		0.03042	0.03832	0.03523	0.03626
0.03208	1.78987	1.79637	1.66669		0.03491	0.05147	0.04815	0.04447		0.0312	2.24529	2.14394	2.17142		0.03265	0.86413	0.8684	0.86856		0.03271	0.03908	0.03752	0.03629		0.03234	0.04131	0.03814	0.03884
0.03405	1.89512	1.90438	1.7702		0.03685	0.05526	0.05209	0.04805		0.03288	2.36052	2.24902	2.27749		0.03428	0.90463	0.90762	0.90802		0.03412	0.0408	0.03869	0.03696		0.03423	0.04389	0.04037	0.04137
0.0358	1.98196	1.98745	1.86996		0.03883	0.05857	0.05529	0.05055		0.03433	2.45409	2.3436	2.37438		0.036	0.94469	0.94889	0.94965		0.03566	0.04212	0.03998	0.03815		0.03559	0.04388	0.04113	0.04121
0.03704	2.0349	2.04354	1.93278		0.03989	0.05841	0.05509	0.05068		0.03593	2.5682	2.46163	2.4883		0.03775	0.98847	0.99403	0.99394		0.03729	0.04406	0.04227	0.03996		0.03712	0.04619	0.04257	0.0435
0.03856	2.11302	2.1222	1.98402		0.04134	0.06052	0.05767	0.05256		0.03771	2.69803	2.58793	2.62489		0.03935	1.02535	1.02895	1.02952		0.03916	0.046	0.04336	0.04121		0.0388	0.04855	0.04458	0.04509
0.04031	2.20612	2.21591	2.07243		0.04317	0.0639	0.05991	0.05528		0.03955	2.8295	2.71371	2.74854		0.04097	1.06301	1.06865	1.06914		0.04105	0.04763	0.04543	0.04353		0.0407	0.051	0.04661	0.0483
0.04236	2.32061	2.32704	2.1766		0.04517	0.06748	0.06299	0.05834		0.04119	2.93655	2.81312	2.84834		0.04262	1.10322	1.1077	1.1065		0.04246	0.04916	0.0465	0.04505		0.04255	0.05211	0.04821	0.04877
0.04405	2.40073	2.4115	2.27808		0.04715	0.07067	0.06653	0.06019		0.04269	3.03318	2.9131	2.94732		0.04432	1.1435	1.14899	1.14876		0.04404	0.05073	0.04838	0.04623		0.04396	0.05353	0.04975	0.0507
0.04532	2.45447	2.46672	2.33912		0.04826	0.07048	0.06692	0.06036		0.0443	3.14332	3.02367	3.05874		0.04614	1.18835	1.1921	1.1916		0.04566	0.0542	0.05093	0.04649		0.04554	0.05583	0.05135	0.05197
0.04684	2.53234	2.54104	2.38736		0.04967	0.07244	0.06882	0.0623		0.04609	3.27033	3.14597	3.18646		0.04771	1.22159	1.2265	1.22679		0.04754	0.05547	0.05204	0.04909		0.04718	0.05753	0.05333	0.05421
0.04867	2.63012	2.63941	2.4739		0.05148	0.0758	0.07205	0.06535		0.04786	3.39142	3.26516	3.30644		0.04932	1.25852	1.26552	1.264		0.04942	0.05731	0.05395	0.05153		0.04909	0.05906	0.05363	0.05582
0.05066	2.73491	2.74689	2.57915		0.05352	0.07901	0.07543	0.06867		0.04947	3.49695	3.36477	3.40015		0.05104	1.29984	1.30521	1.30407		0.05079	0.05829	0.05522	0.0531		0.05087	0.06104	0.0565	0.05805
0.05239	2.81795	2.82893	2.68484		0.05544	0.08159	0.07859	0.07098		0.05103	3.59935	3.46531	3.5036		0.05282	1.34081	1.34716	1.34614		0.05236	0.05948	0.05645	0.05339		0.05226	0.06272	0.05861	0.05895
0.05366	2.86916	2.88098	2.74177		0.05661	0.08187	0.07831	0.07137		0.05274	3.7188	3.58938	3.62369		0.05446	1.37807	1.38276	1.38261		0.05402	0.06066	0.05714	0.05508		0.05386	0.06484	0.05999	0.0608
0.05518	2.94393	2.95653	2.78683		0.05797	0.08379	0.08069	0.07317		0.05453	3.84299	3.70835	3.7548		0.05604	1.41212	1.41836	1.41646		0.05582	0.06278	0.05828	0.05643		0.05551	0.06543	0.06083	0.06201
0.057	3.03953	3.0522	2.87475		0.05982	0.08724	0.08412	0.07603		0.05627	3.96203	3.81687	3.85698		0.05776	1.45181	1.4578	1.45631		0.05767	0.06429	0.06033	0.05711		0.05743	0.06814	0.06323	0.06442
0.05907	3.15111	3.16065	2.97913		0.06191	0.09149	0.08747	0.07927		0.05776	4.05117	3.90824	3.94638		0.0595	1.49242	1.49693	1.49549		0.0591	0.06473	0.06172	0.05852		0.05906	0.07028	0.06507	0.06649
0.06064	3.22036	3.23708	3.07967		0.06381	0.09426	0.09004	0.08149		0.05934	4.15427	4.01002	4.05291		0.06113	1.52792	1.53432	1.53318		0.06072	0.06578	0.06405	0.05969		0.06052	0.07183	0.06693	0.06772
0.06202	3.28244	3.29486	3.13992		0.06496	0.09447	0.0899	0.08136		0.06108	4.27411	4.1288	4.16408		0.06274	1.56524	1.56975	1.56841		0.06239	0.06667	0.06526	0.06139		0.06216	0.0736	0.06844	0.06859
0.06354	3.35901	3.37075	3.18934		0.06626	0.09605	0.09175	0.08287		0.06283	4.39152	4.24185	4.29123		0.06433	1.60029	1.60623	1.60548		0.06414	0.06941	0.06607	0.06297		0.06378	0.07485	0.069	0.07003
0.06545	3.46166	3.47527	3.27653		0.06809	0.1	0.09535	0.08617		0.06448	4.49756	4.34447	4.3893		0.06604	1.63996	1.64543	1.64271		0.06596	0.07164	0.06855	0.06469		0.06561	0.0769	0.07152	0.07277
0.06745	3.5661	3.57902	3.38882		0.07023	0.10389	0.09917	0.08998		0.06615	4.60445	4.44681	4.48539		0.06782	1.68183	1.68902	1.68564		0.06741	0.07201	0.06981	0.06606		0.0673	0.07904	0.0739	0.0749
0.06895	3.63191	3.64594	3.48005		0.07203	0.10538	0.10148	0.09176		0.06779	4.70823	4.54945	4.58984		0.06946	1.7163	1.72377	1.7211		0.06902	0.07331	0.07076	0.06557		0.06882	0.08089	0.07504	0.07583
0.07035	3.69417	3.70961	3.53795		0.07331	0.10675	0.10199	0.09289		0.06949	4.81933	4.66229	4.69852		0.07096	1.74946	1.75578	1.75486		0.07073	0.0748	0.07164	0.06671		0.07048	0.08165	0.07602	0.07688
0.07184	3.76513	3.78044	3.59173		0.07465	0.10861	0.10324	0.0943		0.07124	4.93201	4.76449	4.81829		0.07258	1.78565	1.79101	1.78846		0.07247	0.07586	0.07369	0.06976		0.07215	0.08381	0.07767	0.07836
0.07373	3.86697	3.8793	3.67422		0.07649	0.11242	0.10653	0.09726		0.07275	5.02294	4.85542	4.90093		0.07426	1.82423	1.83084	1.82836		0.07424	0.07728	0.0755	0.07135		0.07398	0.0855	0.07961	0.08153
0.07579	3.97572	3.99164	3.79071		0.07859	0.11617	0.11041	0.10027		0.07439	5.13057	4.95946	4.99912		0.07613	1.86819	1.87411	1.87123		0.07581	0.07845	0.07707	0.07311		0.07566	0.08775	0.08174	0.08285
0.07732	4.04001	4.0582	3.88682		0.08038	0.11798	0.11332	0.10169		0.07607	5.2399	5.06965	5.11057		0.07778	1.90248	1.90992	1.90759		0.07741	0.07958	0.07805	0.07433		0.07718	0.08859	0.08208	0.08326
0.07875	4.10342	4.11853	3.93979		0.08171	0.1199	0.11451	0.10297		0.07781	5.35547	5.18449	5.22125		0.07926	1.93352	1.93926	1.93552		0.07911	0.08078	0.08098	0.07587		0.07897	0.09054	0.08357	0.08506
0.08025	4.17369	4.19005	3.99968		0.08304	0.12161	0.11557	0.10424		0.07953	5.46347	5.27979	5.33517		0.08087	1.96829	1.97345	1.97101		0.08078	0.08356	0.08218	0.07743		0.08057	0.0929	0.0859	0.08696
0.08212	4.27111	4.29131	4.07834		0.08483	0.12478	0.11782	0.10719		0.08103	5.55198	5.37224	5.41649		0.08263	2.00743	2.014	2.01006		0.08245	0.08524	0.08353	0.07884		0.0823	0.09473	0.08762	0.08879
0.0841	4.37333	4.39043	4.18894		0.08703	0.12871	0.12166	0.1109		0.08263	5.65314	5.47476	5.5146		0.08445	2.04846	2.0567	2.05293		0.08408	0.08644	0.08447	0.08002		0.08395	0.09508	0.08863	0.09044
0.08559	4.43805	4.45434	4.27613		0.08859	0.13026	0.12363	0.11218		0.08441	5.77044	5.58567	5.62615		0.08609	2.08272	2.089	2.08567		0.08579	0.0877	0.08741	0.08147		0.08557	0.09688	0.09044	0.09209
0.08706	4.50535	4.52533	4.3379		0.09	0.13132	0.12576	0.11348		0.0862	5.88434	5.70339	5.73774		0.08751	2.11097	2.11799	2.1137		0.08751	0.08894	0.08895	0.08288		0.0873	0.09927	0.09202	0.09388
0.08853	4.5738	4.59179	4.40301		0.09137	0.13344	0.12706	0.11491		0.08788	5.98466	5.78779	5.84443		0.08915	2.14729	2.1548	2.14975		0.08913	0.09064	0.09138	0.08507		0.08895	0.10113	0.09357	0.09487
0.09039	4.67387	4.68964	4.47766		0.09313	0.13692	0.13019	0.1179		0.08931	6.06251	5.86902	5.91447		0.09097	2.19022	2.19803	2.19064		0.09079	0.09184	0.09235	0.08613		0.09065	0.10239	0.09479	0.09737
0.09242	4.77791	4.79596	4.58921		0.09525	0.14044	0.1335	0.12117		0.09098	6.16793	5.97694	6.01645		0.09288	2.23318	2.2414	2.23561		0.0925	0.09317	0.09364	0.08693		0.09238	0.10399	0.09659	0.09936
0.09387	4.83711	4.85742	4.67802		0.09693	0.14236	0.1355	0.12171		0.09277	6.28275	6.08703	6.12515		0.0945	2.26503	2.27299	2.26747		0.09423	0.09434	0.09534	0.08815		0.09403	0.10566	0.09871	0.09985
0.09541	4.91079	4.93016	4.73771		0.09835	0.14344	0.13688	0.12394		0.09458	6.3961	6.202	6.23971		0.09585	2.29044	2.29866	2.2926		0.09599	0.09488	0.09663	0.08976		0.09572	0.10778	0.10092	0.10073
0.09686	4.97535	4.99661	4.80832		0.09975	0.14597	0.13861	0.12482		0.09625	6.49195	6.28149	6.33878		0.09752	2.32745	2.33606	2.32838		0.0975	0.09595	0.09842	0.09194		0.09739	0.10913	0.10194	0.10238
0.09878	5.07719	5.09661	4.87831		0.10147	0.1492	0.14161	0.12814		0.09762	6.56247	6.35764	6.40212		0.09935	2.36929	2.37869	2.37158		0.09908	0.09723	0.09991	0.09356		0.09893	0.1099	0.10255	0.10542
0.10071	5.17395	5.19715	4.98853		0.10357	0.15226	0.1447	0.13125		0.09931	6.67262	6.47143	6.51093		0.10135	2.41535	2.42279	2.41534		0.10083	0.0999	0.10206	0.0952		0.10058	0.1125	0.10441	0.10656
0.1022	5.23687	5.26067	5.07472		0.10517	0.15397	0.14658	0.13286		0.10119	6.79849	6.59205	6.62764		0.10289	2.44217	2.45098	2.4431		0.10261	0.1008	0.10358	0.09597		0.10234	0.11401	0.10616	0.10703
0.10377	5.31048	5.33386	5.12945		0.10664	0.15572	0.14799	0.13452		0.10307	6.9178	6.7043	6.74634		0.10418	2.46634	2.47347	2.46617		0.10431	0.1029	0.10568	0.0954		0.10415	0.11657	0.10825	0.10868
0.10531	5.38095	5.40727	5.20711		0.10821	0.15847	0.15007	0.13612		0.10463	6.99934	6.77584	6.83126		0.10588	2.50315	2.51264	2.50407		0.10574	0.10327	0.10694	0.09661		0.10573	0.11728	0.10891	0.11047
0.10711	5.47636	5.50057	5.27948		0.10985	0.16134	0.15325	0.13859		0.10591	7.06071	6.84424	6.8892		0.10775	2.54745	2.55332	2.54466		0.10734	0.10367	0.10851	0.09869		0.10718	0.11881	0.10975	0.11269
0.10899	5.57164	5.59738	5.3799		0.11191	0.16482	0.15658	0.14136		0.10761	7.1711	6.95254	6.99209		0.10971	2.59175	2.60105	2.59189		0.10916	0.10466	0.10936	0.09961		0.10878	0.12075	0.11199	0.11329
0.11056	5.64407	5.66989	5.46275		0.11346	0.16545	0.15782	0.14254		0.10949	7.29337	7.07468	7.11029		0.11121	2.61865	2.62813	2.61822		0.11097	0.10603	0.11182	0.10121		0.11055	0.1225	0.11357	0.11501
0.11217	5.72216	5.74734	5.5363		0.11495	0.16733	0.15908	0.14362		0.11139	7.41292	7.18797	7.22725		0.11252	2.64275	2.65228	2.64193		0.11274	0.10698	0.11318	0.10299		0.11238	0.12389	0.11428	0.11657
0.11372	5.79496	5.82319	5.60503		0.11653	0.17033	0.16152	0.14557		0.11299	7.49501	7.25763	7.30947		0.1142	2.67976	2.69087	2.67957		0.11404	0.10887	0.11345	0.10419		0.11401	0.12529	0.11659	0.11829
0.11549	5.88646	5.91352	5.67543		0.11815	0.17331	0.16382	0.14846		0.11426	7.55332	7.32223	7.36582		0.11615	2.72742	2.73701	2.72488		0.11555	0.11041	0.11456	0.10554		0.11539	0.12657	0.11764	0.1194
0.11725	5.97351	6.0008	5.77828		0.12014	0.17567	0.16782	0.15091		0.11593	7.65736	7.42597	7.46281		0.118	2.76744	2.77759	2.76631		0.11736	0.11119	0.11628	0.10699		0.11703	0.12922	0.11884	0.12132
0.11883	6.04702	6.07534	5.85912		0.12172	0.17682	0.16961	0.15313		0.11789	7.78569	7.55656	7.58509		0.11947	2.79405	2.80364	2.79245		0.11933	0.11347	0.11851	0.10774		0.1188	0.13001	0.11982	0.12327
0.12051	6.12962	6.15818	5.92538		0.12326	0.17995	0.17114	0.15513		0.11981	7.90209	7.65671	7.7003		0.12077	2.81706	2.82865	2.81475		0.12104	0.11552	0.11832	0.10977		0.1208	0.13243	0.12216	0.12453
0.12212	6.20558	6.23481	6.01192		0.12499	0.18239	0.17332	0.15697		0.12123	7.96848	7.71905	7.76647		0.12243	2.85466	2.86525	2.85261		0.12233	0.11703	0.11897	0.11174		0.1224	0.13362	0.12414	0.12504
0.12389	6.29729	6.3245	6.08412		0.12656	0.18503	0.17533	0.15915		0.12253	8.03111	7.78657	7.82675		0.12435	2.90036	2.91167	2.89735		0.1239	0.11842	0.12021	0.11285		0.12373	0.13558	0.12551	0.12744
0.12558	6.37678	6.40626	6.17407		0.12845	0.18783	0.17907	0.16114		0.1242	8.13698	7.89447	7.92582		0.12637	2.94471	2.95695	2.9449		0.12575	0.11915	0.12186	0.11477		0.1254	0.13705	0.12532	0.12922
0.12726	6.45644	6.48496	6.24754		0.13007	0.18956	0.18112	0.16262		0.12614	8.26651	8.02403	8.05031		0.12784	2.97227	2.98137	2.96771		0.12773	0.12056	0.12257	0.11452		0.1273	0.13767	0.12704	0.13027
0.12888	6.53441	6.56506	6.32169		0.13165	0.19253	0.18358	0.16493		0.12808	8.38491	8.12512	8.1672		0.12912	2.99341	3.0038	2.99042		0.12935	0.12208	0.12367	0.11605		0.12924	0.14055	0.12962	0.13161
0.1305	6.61168	6.64304	6.40791		0.13342	0.19551	0.18535	0.16725		0.12951	8.45019	8.18617	8.23085		0.13076	3.0287	3.03951	3.02597		0.13065	0.12357	0.12427	0.11854		0.13079	0.14191	0.13174	0.13343
0.13213	6.69016	6.72014	6.47401		0.13494	0.19716	0.1868	0.169		0.13081	8.51133	8.25217	8.28591		0.13263	3.07468	3.0847	3.06826		0.1322	0.12411	0.12593	0.12001		0.13205	0.14351	0.13175	0.13518
0.13384	6.77565	6.80701	6.55623		0.13668	0.1989	0.18955	0.17144		0.13249	8.61576	8.35473	8.38575		0.13469	3.12225	3.13116	3.11724		0.13407	0.12495	0.12754	0.12114		0.1337	0.14448	0.13264	0.137
0.13544	6.85171	6.88236	6.63789		0.13834	0.20176	0.19219	0.17369		0.13452	8.74649	8.48569	8.51041		0.13611	3.14564	3.15567	3.14072		0.13609	0.12732	0.13045	0.1224		0.13561	0.14673	0.13453	0.1375
0.13719	6.93995	6.96724	6.71286		0.13994	0.20467	0.19394	0.17603		0.13645	8.85872	8.58546	8.62316		0.13744	3.16972	3.18019	3.1644		0.13771	0.12893	0.13127	0.1245		0.13764	0.14913	0.13691	0.13942
0.13891	7.02335	7.05688	6.80618		0.14177	0.20762	0.19757	0.17797		0.13782	8.91517	8.63802	8.68283		0.13907	3.20554	3.21663	3.20036		0.13896	0.12903	0.13289	0.12511		0.13915	0.15041	0.13794	0.14138
0.14042	7.09294	7.12453	6.87195		0.14328	0.20886	0.19845	0.17966		0.13916	8.97963	8.70323	8.73795		0.14107	3.2541	3.26471	3.24802		0.14053	0.13064	0.13436	0.12679		0.14041	0.15018	0.13861	0.14298
0.14203	7.17014	7.20196	6.9438		0.14496	0.21094	0.20092	0.18185		0.14082	9.07889	8.80544	8.83417		0.14307	3.29798	3.30899	3.29398		0.14244	0.13223	0.13606	0.1288		0.1421	0.1525	0.14005	0.1435
0.14372	7.25355	7.28637	7.02246		0.14663	0.21369	0.20337	0.18279		0.14284	9.20863	8.93649	8.95766		0.14444	3.32081	3.33092	3.31323		0.14456	0.13362	0.13788	0.1298		0.14404	0.15503	0.14209	0.1457
0.14553	7.34635	7.379	7.1055		0.14834	0.21637	0.20596	0.18529		0.14479	9.32019	9.03015	9.07057		0.14592	3.35013	3.35869	3.34393		0.14611	0.13496	0.13911	0.13115		0.14607	0.15738	0.14356	0.14763
0.14731	7.43195	7.46504	7.20446		0.15018	0.21983	0.20874	0.18767		0.14616	9.37785	9.08721	9.12588		0.1475	3.38235	3.39273	3.37562		0.14732	0.13601	0.13862	0.13211		0.14749	0.15695	0.14503	0.14907
0.14877	7.49382	7.52754	7.26865		0.15163	0.2204	0.2108	0.18954		0.14754	9.44467	9.15478	9.18942		0.14954	3.43136	3.44101	3.42543		0.14886	0.13743	0.14189	0.13345		0.14872	0.15835	0.14606	0.14936
0.15037	7.57111	7.60685	7.33216		0.15322	0.22257	0.21247	0.19159		0.14922	9.54699	9.26156	9.28376		0.15145	3.47026	3.48102	3.46402		0.15081	0.13901	0.14382	0.13436		0.15038	0.15998	0.14763	0.15088
0.15203	7.64975	7.68391	7.41254		0.15499	0.22615	0.2145	0.19405		0.1513	9.68253	9.39884	9.41733		0.15279	3.49179	3.50174	3.48486		0.15282	0.14111	0.144	0.1346		0.15235	0.16276	0.14861	0.15285
0.15385	7.74222	7.77582	7.49223		0.15672	0.22895	0.21677	0.19637		0.15315	9.78174	9.47516	9.51423		0.15427	3.5202	3.53116	3.51434		0.1543	0.14314	0.14484	0.13649		0.15438	0.16437	0.15082	0.15546
0.15565	7.83279	7.8684	7.58734		0.15857	0.23139	0.21996	0.19866		0.15444	9.8306	9.5277	9.56813		0.15579	3.55051	3.5626	3.54453		0.15562	0.14409	0.14694	0.13795		0.15572	0.16499	0.15265	0.15559
0.15707	7.89178	7.92798	7.66623		0.15996	0.23264	0.22153	0.19936		0.15586	9.90187	9.59927	9.63479		0.15784	3.60126	3.61164	3.59435		0.15715	0.14519	0.14788	0.13898		0.157	0.16673	0.15406	0.15717
0.15865	7.96889	8.00316	7.72003		0.16148	0.23466	0.22368	0.20062		0.15749	9.99692	9.70337	9.72385		0.1597	3.63955	3.65049	3.635		0.15904	0.14669	0.1506	0.1405		0.15858	0.1685	0.15421	0.1589
0.16044	8.05974	8.09597	7.80663		0.16319	0.23722	0.22585	0.20304		0.1596	10.1349	9.83129	9.85385		0.16108	3.664	3.67283	3.65685		0.16126	0.14781	0.15164	0.14256		0.16058	0.16989	0.15575	0.16122
0.16238	8.16307	8.1983	7.90186		0.16501	0.24127	0.22888	0.20591		0.16148	10.2338	9.91704	9.95158		0.16261	3.6938	3.70655	3.687		0.16261	0.14924	0.15206	0.14317		0.16258	0.17211	0.15789	0.16215
0.16409	8.2417	8.2781	7.99692		0.16697	0.24376	0.2316	0.20839		0.16281	10.2845	9.97081	10.0066		0.16413	3.72448	3.73679	3.71787		0.16394	0.14907	0.15441	0.14411		0.16398	0.17327	0.16043	0.16277
0.1654	8.29225	8.32896	8.05988		0.16833	0.24473	0.23297	0.20958		0.16431	10.3593	10.0415	10.0716		0.16607	3.77086	3.78237	3.76295		0.16545	0.15055	0.15595	0.14467		0.16534	0.17464	0.15994	0.16465
0.16696	8.36914	8.40592	8.1123		0.16975	0.2462	0.23507	0.21116		0.16594	10.4504	10.1361	10.1561		0.16803	3.81278	3.82509	3.80686		0.16735	0.15193	0.15727	0.14678		0.16689	0.17563	0.16129	0.16625
0.16867	8.45496	8.4914	8.19292		0.17156	0.2494	0.23736	0.21415		0.16802	10.582	10.2665	10.2846		0.16933	3.83248	3.84495	3.82526		0.16957	0.15406	0.16062	0.14862		0.16892	0.178	0.16283	0.16745
0.17067	8.56093	8.59698	8.28597		0.17336	0.25302	0.24003	0.21691		0.16975	10.6667	10.336	10.3684		0.1709	3.86428	3.87739	3.85701		0.171	0.15598	0.16112	0.14893		0.17101	0.18041	0.16575	0.16942
0.17252	8.65052	8.68882	8.39049		0.17535	0.25631	0.24262	0.21954		0.17106	10.7194	10.3931	10.4213		0.17244	3.89562	3.90811	3.88768		0.17227	0.15675	0.16169	0.15095		0.17232	0.18158	0.16651	0.17041
0.17374	8.69144	8.72935	8.45483		0.17673	0.25629	0.24434	0.22011		0.17259	10.8012	10.4676	10.4988		0.17445	3.94255	3.95671	3.93544		0.17386	0.15794	0.16247	0.15202		0.17373	0.1813	0.16721	0.1721
0.17527	8.76406	8.80179	8.49694		0.17808	0.25824	0.24558	0.22128		0.17421	10.8921	10.5646	10.5774		0.17627	3.9779	3.99103	3.97054		0.17572	0.15991	0.16358	0.15346		0.17534	0.18359	0.16835	0.17284
0.17701	8.85365	8.89172	8.5797		0.17991	0.26167	0.24914	0.2238		0.1762	11.0145	10.6843	10.6984		0.1777	4.00354	4.01647	3.9947		0.17784	0.16109	0.16523	0.15439		0.17733	0.18571	0.17034	0.17498
0.17898	8.95857	8.99546	8.67333		0.18184	0.26533	0.25248	0.2268		0.17797	11.1051	10.7621	10.7872		0.17922	4.03189	4.04597	4.024		0.17924	0.16169	0.1666	0.15624		0.17933	0.18765	0.17217	0.17722
0.18082	9.0465	9.086	8.78238		0.18376	0.26735	0.25431	0.22939		0.17942	11.17	10.8267	10.8463		0.18078	4.06396	4.07736	4.05617		0.18065	0.16298	0.16762	0.15668		0.18061	0.18877	0.17307	0.17837
0.18204	9.08852	9.12912	8.84505		0.185	0.2688	0.25528	0.22969		0.18095	11.2433	10.8994	10.9187		0.1827	4.10788	4.12216	4.09971		0.18217	0.1639	0.16994	0.15897		0.18212	0.18961	0.17422	0.17823
0.18355	9.16293	9.20012	8.88548		0.18638	0.27053	0.25705	0.23187		0.18256	11.3279	10.987	10.9936		0.18446	4.14265	4.15712	4.13551		0.18412	0.16504	0.17091	0.16007		0.18366	0.19133	0.17565	0.17982
0.18533	9.25424	9.29465	8.96918		0.18813	0.27344	0.25987	0.23396		0.1846	11.4533	11.109	11.1175		0.186	4.1719	4.18606	4.1636		0.18622	0.16749	0.17286	0.16186		0.18571	0.19382	0.17655	0.1825
0.18736	9.36237	9.39956	9.07278		0.19014	0.27736	0.2636	0.23728		0.18631	11.534	11.1779	11.1972		0.1876	4.20314	4.21845	4.19756		0.18757	0.16832	0.17283	0.16384		0.18775	0.19602	0.17859	0.18458
0.18907	9.44201	9.48321	9.17158		0.19208	0.27948	0.26626	0.23994		0.18777	11.5965	11.2417	11.2542		0.18921	4.23591	4.25112	4.22818		0.18904	0.1699	0.17336	0.16251		0.18903	0.19583	0.18093	0.18485
0.19036	9.4891	9.53076	9.23504		0.19336	0.28011	0.26671	0.24039		0.18935	11.6747	11.3176	11.3318		0.19104	4.27582	4.29107	4.26918		0.19061	0.17024	0.17478	0.16342		0.19051	0.19726	0.18154	0.18554
0.19186	9.56127	9.6019	9.2783		0.19469	0.28237	0.2677	0.24135		0.19093	11.7542	11.3985	11.4025		0.19279	4.31004	4.32728	4.30307		0.19258	0.17237	0.17614	0.16609		0.19205	0.19965	0.18177	0.18812
0.19363	9.65197	9.69102	9.36053		0.19647	0.28525	0.27084	0.24436		0.1929	11.8716	11.5089	11.5161		0.19435	4.34028	4.3559	4.33197		0.19459	0.17337	0.17829	0.16733		0.19413	0.20218	0.18361	0.19067
0.19574	9.7657	9.80549	9.45427		0.19845	0.2883	0.27463	0.24742		0.19456	11.9508	11.5831	11.5921		0.19606	4.37429	4.39279	4.36769		0.19592	0.17415	0.1785	0.16806		0.19604	0.2031	0.18664	0.19133
0.19746	9.84049	9.88371	9.56783		0.2004	0.29074	0.27764	0.24992		0.19618	12.0317	11.6603	11.666		0.19771	4.40671	4.42276	4.40003		0.19739	0.1749	0.18016	0.16881		0.19728	0.20361	0.18722	0.19209
0.19872	9.88582	9.92863	9.62708		0.20174	0.29226	0.27846	0.25097		0.19776	12.1065	11.7351	11.7448		0.1994	4.44102	4.45904	4.43461		0.19897	0.17538	0.18113	0.17108		0.19891	0.20568	0.18822	0.19338
0.20021	9.95576	9.99634	9.66331		0.20301	0.29373	0.27945	0.25194		0.1993	12.1835	11.8121	11.8081		0.20113	4.47511	4.49409	4.46955		0.20085	0.1775	0.18256	0.17166		0.20048	0.20764	0.1893	0.19492
0.20196	10.0439	10.0857	9.74529		0.20478	0.29674	0.28188	0.25465		0.20121	12.2943	11.9175	11.9174		0.20272	4.50595	4.52375	4.49893		0.2028	0.17846	0.18428	0.17323		0.2024	0.20899	0.19101	0.19674
0.20408	10.1605	10.2033	9.84763		0.20687	0.30047	0.28574	0.25829		0.2029	12.3747	11.9905	11.9919		0.20441	4.5401	4.56004	4.53505		0.20419	0.1805	0.18625	0.17446		0.2042	0.20986	0.19323	0.19849
0.20573	10.2323	10.2757	9.95476		0.20867	0.3019	0.28889	0.25966		0.20446	12.4471	12.0641	12.064		0.20607	4.57433	4.59329	4.56875		0.20574	0.18115	0.18733	0.1756		0.20555	0.21161	0.19461	0.20012
0.20706	10.2842	10.3273	10.0112		0.21	0.30349	0.28958	0.26071		0.20614	12.5338	12.1445	12.1481		0.20773	4.60776	4.62662	4.60164		0.2073	0.18166	0.18938	0.17687		0.20716	0.21365	0.19489	0.20116
0.20858	10.3572	10.4018	10.0587		0.21133	0.30537	0.29095	0.2616		0.20772	12.607	12.2191	12.2094		0.20941	4.64096	4.6608	4.63461		0.20919	0.18165	0.19073	0.179		0.20873	0.21493	0.19667	0.20188
0.21038	10.4515	10.4931	10.1405		0.21307	0.30849	0.29334	0.26415		0.20957	12.7087	12.3175	12.3091		0.21106	4.67456	4.69405	4.66909		0.21101	0.18357	0.19251	0.18028		0.21061	0.21594	0.19806	0.20394
0.21244	10.5613	10.6032	10.2436		0.21516	0.31176	0.29742	0.2675		0.2112	12.7807	12.3836	12.3851		0.21274	4.70835	4.72873	4.70166		0.21245	0.18381	0.19326	0.18113		0.21243	0.21829	0.20047	0.20644
0.21408	10.6307	10.6758	10.3447		0.21694	0.31388	0.30009	0.27005		0.21284	12.8607	12.461	12.4518		0.21445	4.74337	4.76266	4.73964		0.21404	0.18568	0.19484	0.181		0.21384	0.21926	0.20067	0.20663
0.21544	10.6861	10.7304	10.4004		0.21838	0.31555	0.30112	0.27113		0.21456	12.9449	12.5441	12.536		0.21596	4.77049	4.79186	4.76589		0.21574	0.18642	0.19664	0.18296		0.2155	0.22101	0.20201	0.20704
0.21692	10.7544	10.7976	10.4521		0.21964	0.31683	0.30248	0.2721		0.21607	13.0097	12.6045	12.5945		0.21763	4.80372	4.82354	4.79914		0.21747	0.18803	0.19747	0.1846		0.21715	0.22186	0.20404	0.20946
0.21876	10.8502	10.8935	10.5301		0.22139	0.31954	0.305	0.27541		0.21778	13.0983	12.693	12.6832		0.21927	4.83759	4.8607	4.83471		0.2193	0.18975	0.20012	0.18619		0.21895	0.22395	0.20566	0.21212
0.22085	10.9618	11.0065	10.6361		0.22355	0.32364	0.30857	0.27886		0.2194	13.1755	12.7683	12.7535		0.22113	4.87711	4.89844	4.87241		0.22082	0.19109	0.19977	0.18745		0.22075	0.22559	0.20645	0.21243
0.2224	11.0236	11.0695	10.7348		0.22534	0.32575	0.31068	0.28078		0.22114	13.263	12.8516	12.8382		0.22286	4.91124	4.93218	4.90602		0.22237	0.19309	0.20163	0.18895		0.22226	0.22705	0.2075	0.21372
0.22377	11.0799	11.1239	10.7844		0.22669	0.32767	0.31205	0.28114		0.22286	13.3466	12.9346	12.9207		0.22428	4.9347	4.95561	4.92888		0.22401	0.19458	0.20337	0.19015		0.22389	0.22814	0.20948	0.21507
0.22521	11.1443	11.1917	10.8417		0.22809	0.33012	0.31424	0.28257		0.2244	13.4107	12.9944	12.9787		0.22587	4.96555	4.98739	4.96185		0.2258	0.19603	0.2048	0.19067		0.22553	0.22958	0.21135	0.2172
0.22701	11.241	11.2868	10.9132		0.22975	0.33205	0.31648	0.28481		0.22601	13.4905	13.0717	13.0544		0.2276	5.0025	5.02289	4.99782		0.22756	0.19614	0.20535	0.19205		0.2273	0.23178	0.21097	0.21836
0.22913	11.3553	11.3968	11.0242		0.23196	0.3355	0.32033	0.28892		0.22771	13.5712	13.1509	13.1301		0.22942	5.04047	5.06242	5.0372		0.22911	0.19804	0.20647	0.19347		0.22901	0.2326	0.21348	0.22006
0.23064	11.4148	11.4643	11.12		0.23363	0.33801	0.32199	0.29019		0.22947	13.6578	13.2335	13.2077		0.23116	5.07529	5.09773	5.0714		0.23081	0.19903	0.20826	0.19421		0.23055	0.234	0.21455	0.22104
0.23206	11.4784	11.527	11.1733		0.23498	0.34006	0.32356	0.29136		0.23128	13.7471	13.3218	13.3024		0.23251	5.09652	5.11918	5.09421		0.23246	0.19997	0.20914	0.19566		0.23228	0.23545	0.21616	0.22208
0.23364	11.5526	11.5992	11.2471		0.23641	0.34139	0.32524	0.293		0.23282	13.8063	13.371	13.3522		0.23414	5.13003	5.15329	5.12667		0.23413	0.20076	0.21042	0.19732		0.234	0.23725	0.21717	0.22295
0.23539	11.6418	11.6866	11.31		0.23806	0.34335	0.32739	0.29551		0.23432	13.8711	13.4384	13.4138		0.23599	5.17089	5.19267	5.16714		0.23582	0.20208	0.21192	0.1989		0.23565	0.23872	0.21833	0.22552
0.23739	11.7478	11.795	11.4142		0.24021	0.34763	0.33205	0.29902		0.23604	13.9542	13.5213	13.4949		0.2379	5.21068	5.23407	5.21021		0.23746	0.20287	0.21348	0.19915		0.23735	0.24048	0.22009	0.22738
0.23889	11.8087	11.8591	11.5089		0.24193	0.34976	0.33329	0.30132		0.23777	14.0344	13.5989	13.5724		0.23954	5.24167	5.26292	5.2376		0.23925	0.20546	0.21496	0.19973		0.23899	0.24159	0.22173	0.22827
0.24038	11.8755	11.9224	11.5618		0.24335	0.35161	0.33466	0.30189		0.2396	14.1258	13.688	13.6657		0.24084	5.26212	5.28407	5.25874		0.24095	0.20624	0.21625	0.20078		0.24072	0.24341	0.22191	0.22894
0.24199	11.9506	12.0008	11.6389		0.2448	0.35389	0.33639	0.3031		0.24115	14.1868	13.7383	13.7195		0.24251	5.29665	5.31951	5.29345		0.24249	0.20698	0.21721	0.20253		0.24241	0.24558	0.22404	0.23024
0.24371	12.038	12.0878	11.7055		0.24643	0.35621	0.33971	0.30512		0.24261	14.2463	13.8045	13.7786		0.24436	5.3365	5.35889	5.33312		0.24411	0.20756	0.21733	0.2047		0.24396	0.24675	0.22545	0.23281
0.24569	12.1395	12.1881	11.8067		0.24856	0.35995	0.34337	0.30902		0.24436	14.3359	13.8924	13.8684		0.24639	5.38006	5.4031	5.37733		0.24576	0.20911	0.21916	0.20556		0.24561	0.24729	0.22692	0.23464
0.24722	12.2016	12.2523	11.8942		0.25027	0.3631	0.34535	0.31045		0.24619	14.4258	13.9791	13.9547		0.24802	5.40915	5.43128	5.40503		0.24759	0.20994	0.21966	0.20751		0.24734	0.2487	0.22727	0.23439
0.24872	12.2694	12.3215	11.9542		0.25167	0.36462	0.34644	0.31212		0.24804	14.5168	14.067	14.0452		0.24918	5.42324	5.44616	5.41965		0.24929	0.21043	0.22161	0.20707		0.24905	0.25069	0.22881	0.23616
0.2503	12.3422	12.3938	12.0283		0.25318	0.36554	0.34806	0.31403		0.24953	14.5678	14.108	14.0923		0.25085	5.45919	5.48052	5.45358		0.25072	0.21086	0.22204	0.20922		0.25072	0.25234	0.23091	0.23779
0.25199	12.4269	12.4774	12.0913		0.25481	0.36829	0.35062	0.31654		0.2509	14.6222	14.1667	14.1437		0.2527	5.49924	5.52158	5.49535		0.25237	0.21247	0.22394	0.20999		0.25212	0.25306	0.23193	0.24026
0.25396	12.5332	12.5841	12.1921		0.25683	0.37193	0.3541	0.31907		0.25265	14.7123	14.2551	14.2303		0.25477	5.54456	5.56657	5.53894		0.25406	0.21456	0.2254	0.21073		0.25379	0.25447	0.23187	0.24095
0.25556	12.6011	12.6548	12.2911		0.25846	0.37403	0.35676	0.32055		0.25442	14.7988	14.3451	14.3152		0.25633	5.57181	5.59222	5.56784		0.25595	0.21601	0.22789	0.21235		0.25556	0.25664	0.23387	0.24185
0.25706	12.6682	12.7222	12.3457		0.25997	0.37619	0.35771	0.32224		0.25646	14.9092	14.4496	14.4215		0.25747	5.58543	5.60854	5.58152		0.25768	0.21701	0.22924	0.21299		0.25737	0.25869	0.23616	0.24379
0.25873	12.75	12.8048	12.4244		0.2616	0.37797	0.35923	0.32422		0.25796	14.957	14.4801	14.4646		0.2591	5.61964	5.6415	5.61613		0.25901	0.21828	0.23065	0.21523		0.25906	0.25945	0.23833	0.24552
0.26041	12.8318	12.8857	12.4961		0.26315	0.37964	0.36141	0.32559		0.2592	14.9934	14.5291	14.5005		0.261	5.66249	5.68458	5.65692		0.26062	0.21958	0.23154	0.21612		0.26042	0.26028	0.23786	0.2463
0.26228	12.9272	12.9824	12.5908		0.26507	0.38332	0.3649	0.32893		0.26096	15.0857	14.6228	14.5864		0.26309	5.70877	5.73001	5.70366		0.26239	0.22046	0.23137	0.21696		0.26203	0.26186	0.23945	0.24831
0.26387	12.9983	13.0541	12.6767		0.2668	0.3866	0.3674	0.33115		0.26279	15.1786	14.7105	14.6749		0.26457	5.73257	5.75494	5.72652		0.26432	0.22275	0.23295	0.21797		0.26388	0.26408	0.24113	0.24945
0.26547	13.0729	13.1275	12.7449		0.2683	0.38829	0.36938	0.33278		0.26476	15.2826	14.8114	14.7766		0.2658	5.74958	5.77094	5.74362		0.26608	0.22403	0.23378	0.21918		0.26575	0.26545	0.24322	0.25122
0.26718	13.156	13.2129	12.823		0.26996	0.39012	0.3711	0.33471		0.26623	15.3251	14.8416	14.8196		0.26737	5.78138	5.80443	5.77571		0.26738	0.22435	0.23497	0.221		0.26748	0.26626	0.24413	0.25131
0.26877	13.2304	13.2868	12.8955		0.27151	0.39249	0.37332	0.33667		0.26749	15.3654	14.8919	14.8544		0.26933	5.82615	5.84739	5.8202		0.26892	0.22655	0.2344	0.22238		0.26877	0.26767	0.24497	0.25359
0.27056	13.3193	13.3752	12.9792		0.27344	0.39632	0.37639	0.3394		0.26921	15.451	14.9763	14.9398		0.27141	5.87048	5.89095	5.86355		0.27066	0.22865	0.23646	0.22381		0.27038	0.26937	0.2462	0.255
0.27214	13.3888	13.4475	13.0614		0.27516	0.39852	0.37838	0.34119		0.27108	15.5473	15.0739	15.028		0.27287	5.89309	5.91522	5.88679		0.27267	0.22939	0.23698	0.22338		0.27225	0.27118	0.24795	0.25656
0.2738	13.4703	13.5264	13.1315		0.27669	0.39986	0.38112	0.34274		0.27312	15.6523	15.1713	15.1307		0.27413	5.91137	5.93218	5.90293		0.27441	0.23028	0.23856	0.2249		0.27418	0.27276	0.24983	0.25776
0.27554	13.5557	13.6126	13.218		0.27841	0.40222	0.38274	0.34497		0.2746	15.6924	15.199	15.172		0.27567	5.94201	5.96353	5.93467		0.27561	0.23055	0.23791	0.22637		0.27581	0.27452	0.2505	0.25931
0.27707	13.6242	13.6825	13.2874		0.28001	0.40416	0.38493	0.34609		0.27579	15.7221	15.2448	15.2006		0.27754	5.98371	6.00443	5.97448		0.27722	0.23029	0.23931	0.22768		0.27705	0.27524	0.2521	0.26059
0.27881	13.7122	13.7687	13.3682		0.28175	0.40795	0.3872	0.34905		0.27752	15.8095	15.3296	15.282		0.27963	6.02969	6.05195	6.02096		0.27908	0.232	0.23997	0.22872		0.27869	0.27704	0.25258	0.26241
0.28045	13.7889	13.8479	13.4509		0.28334	0.40942	0.38919	0.3512		0.27945	15.9074	15.4277	15.3737		0.28114	6.05377	6.07343	6.04432		0.28109	0.23227	0.24164	0.23061		0.28061	0.27833	0.25456	0.26285
0.28214	13.8708	13.9302	13.5277		0.28499	0.41125	0.39178	0.35316		0.28154	16.0071	15.5214	15.4787		0.28252	6.07638	6.09796	6.06817		0.28281	0.23325	0.24335	0.23175		0.28259	0.28026	0.25624	0.26513
0.28399	13.9651	14.0231	13.6182		0.28681	0.41392	0.39465	0.35604		0.28293	16.038	15.5424	15.5075		0.28402	6.1049	6.12577	6.09529		0.28401	0.23405	0.24408	0.23245		0.28427	0.28251	0.25766	0.26593
0.28543	14.0246	14.0841	13.6932		0.28829	0.41646	0.39682	0.35699		0.28414	16.0694	15.5802	15.5318		0.28595	6.14819	6.16893	6.13894		0.28557	0.23601	0.24545	0.2332		0.28548	0.2834	0.25937	0.26816
0.28703	14.1012	14.1622	13.7565		0.28998	0.41879	0.39842	0.35916		0.28583	16.1501	15.6653	15.6132		0.28802	6.19328	6.21497	6.18415		0.28746	0.23676	0.24726	0.23446		0.28704	0.28351	0.25937	0.26921
0.28876	14.1875	14.2473	13.8385		0.29169	0.42077	0.40079	0.36115		0.28781	16.2524	15.7694	15.71		0.28948	6.2159	6.23584	6.20468		0.28956	0.23866	0.24853	0.23561		0.28903	0.28638	0.26098	0.27069
0.29049	14.2722	14.3307	13.923		0.29334	0.42328	0.40325	0.36313		0.28984	16.3496	15.8516	15.8058		0.29091	6.23956	6.26075	6.22994		0.29112	0.23998	0.2495	0.2367		0.29108	0.28825	0.26351	0.2724
0.29242	14.3711	14.4328	14.0129		0.29518	0.42649	0.40671	0.36525		0.29127	16.3869	15.8823	15.8411		0.29239	6.26709	6.28804	6.25519		0.29226	0.24061	0.25012	0.23841		0.29254	0.28987	0.26525	0.2725
0.29377	14.4186	14.4813	14.0924		0.29668	0.4287	0.40783	0.36643		0.29252	16.4217	15.9194	15.8714		0.29445	6.31399	6.33553	6.30402		0.29387	0.24143	0.2504	0.23967		0.29379	0.28958	0.26473	0.27424
0.29538	14.4985	14.5573	14.1427		0.29826	0.43034	0.40969	0.3689		0.29416	16.4971	16.0048	15.9451		0.29649	6.35615	6.37615	6.34478		0.29573	0.2422	0.25176	0.23992		0.29536	0.29129	0.2658	0.27563
0.29706	14.5782	14.6394	14.2297		0.29998	0.43224	0.41169	0.37114		0.2962	16.607	16.1077	16.0491		0.29778	6.37203	6.3926	6.36049		0.29787	0.24366	0.25286	0.24102		0.29732	0.29337	0.26764	0.27823
0.29883	14.6674	14.73	14.3133		0.30168	0.43556	0.41436	0.37373		0.2982	16.7012	16.1856	16.1353		0.29922	6.39806	6.41963	6.38662		0.29945	0.24429	0.2536	0.24275		0.29929	0.29558	0.26983	0.27868
0.30074	14.767	14.8274	14.4072		0.30356	0.43796	0.41705	0.37616		0.29961	16.7349	16.212	16.1695		0.30073	6.42703	6.44611	6.41314		0.30065	0.24503	0.25358	0.24289		0.30078	0.29601	0.27059	0.27936
0.30215	14.8201	14.8848	14.4926		0.305	0.43983	0.41884	0.37739		0.30088	16.7692	16.2535	16.2002		0.30278	6.47416	6.49567	6.46106		0.30216	0.24742	0.25469	0.24425		0.30212	0.29654	0.27151	0.28115
0.30361	14.8869	14.9496	14.5346		0.30649	0.44104	0.42066	0.37881		0.30251	16.8453	16.3304	16.2703		0.30483	6.51709	6.5373	6.5042		0.30408	0.24899	0.25634	0.24644		0.30359	0.2987	0.27221	0.28316
0.30538	14.977	15.0427	14.62		0.30821	0.44366	0.42284	0.38089		0.30462	16.9593	16.4385	16.3758		0.30611	6.53292	6.5538	6.51946		0.30618	0.25097	0.25775	0.24774		0.30551	0.30058	0.2742	0.28418
0.30727	15.0764	15.1383	14.7073		0.30998	0.44621	0.42525	0.38328		0.30655	17.0399	16.5032	16.4535		0.30756	6.55809	6.57886	6.54578		0.30772	0.25132	0.25801	0.2484		0.30759	0.30258	0.27538	0.28541
0.30918	15.1715	15.236	14.8126		0.31191	0.44928	0.42796	0.38579		0.30791	17.0691	16.5333	16.4831		0.30911	6.5882	6.60798	6.57223		0.30895	0.25131	0.25925	0.24961		0.30909	0.30346	0.27741	0.28713
0.31051	15.217	15.2847	14.8918		0.31328	0.45163	0.42934	0.38671		0.30925	17.1106	16.5714	16.5166		0.31104	6.63044	6.65155	6.61673		0.3105	0.25241	0.26053	0.2509		0.31037	0.30466	0.27844	0.28834
0.31195	15.2853	15.3502	14.9279		0.31475	0.45248	0.4316	0.38853		0.31083	17.1786	16.646	16.5813		0.31296	6.66914	6.68944	6.65418		0.31238	0.25379	0.26268	0.2527		0.31192	0.3066	0.27903	0.289
0.31374	15.3773	15.4427	15.0149		0.31647	0.45557	0.43452	0.39129		0.31291	17.2912	16.7499	16.685		0.3144	6.69156	6.71149	6.67534		0.31454	0.25541	0.26269	0.25362		0.31387	0.30791	0.28031	0.29083
0.31568	15.479	15.545	15.1075		0.31833	0.4584	0.43649	0.39375		0.31477	17.366	16.8128	16.7563		0.31597	6.71961	6.73976	6.7041		0.31605	0.25688	0.26343	0.25517		0.31597	0.30922	0.28236	0.29322
0.31752	15.5694	15.6376	15.2104		0.32034	0.46174	0.43987	0.39702		0.31616	17.4025	16.8492	16.7889		0.31744	6.74572	6.76578	6.72832		0.3173	0.2575	0.2635	0.25624		0.31742	0.31091	0.28394	0.29434
0.31879	15.6108	15.6794	15.2826		0.32174	0.46362	0.44062	0.3976		0.31764	17.4528	16.8956	16.834		0.3194	6.78879	6.80933	6.77079		0.31877	0.25963	0.26541	0.25688		0.31882	0.31218	0.28537	0.29412
0.32018	15.6752	15.7437	15.3156		0.32311	0.46452	0.44272	0.39923		0.31918	17.513	16.9617	16.8902		0.3213	6.82636	6.84616	6.80776		0.32065	0.26161	0.26837	0.25717		0.32025	0.31181	0.28556	0.29654
0.322	15.7721	15.8409	15.4008		0.32484	0.46675	0.44499	0.40128		0.3212	17.6176	17.0647	16.9822		0.32268	6.84575	6.86479	6.825		0.32279	0.26274	0.27018	0.25842		0.32218	0.31467	0.28688	0.29831
0.32397	15.8774	15.9448	15.5007		0.32677	0.47048	0.44865	0.40398		0.32302	17.6888	17.1191	17.0445		0.32427	6.8759	6.89503	6.85427		0.32435	0.26445	0.26988	0.26007		0.32434	0.31717	0.2896	0.30016
0.32585	15.9701	16.0411	15.6087		0.32873	0.47401	0.4512	0.40663		0.32446	17.729	17.1665	17.0817		0.32575	6.90134	6.92015	6.87704		0.32569	0.26578	0.27122	0.2607		0.32572	0.31777	0.29145	0.30095
0.3271	16.0098	16.0812	15.6793		0.33011	0.47495	0.4524	0.4071		0.32603	17.7855	17.2117	17.1308		0.32765	6.94231	6.96236	6.91491		0.32719	0.26627	0.27194	0.26258		0.32716	0.31827	0.29194	0.30152
0.32849	16.0752	16.146	15.7133		0.33138	0.4757	0.45312	0.40841		0.32754	17.8378	17.2737	17.1763		0.32949	6.97826	6.997	6.94654		0.32907	0.26707	0.27424	0.26319		0.32867	0.31997	0.2924	0.30351
0.33031	16.1734	16.2425	15.7988		0.33309	0.47791	0.4561	0.41079		0.32954	17.9387	17.3733	17.2707		0.33102	7.00359	7.02165	6.96671		0.33116	0.26856	0.27657	0.26523		0.33059	0.32247	0.29424	0.30564
0.33231	16.2803	16.3523	15.8966		0.33505	0.48187	0.45933	0.41432		0.33133	18.0027	17.4232	17.328		0.33271	7.03491	7.05289	6.99826		0.33268	0.26929	0.27529	0.26543		0.33279	0.32435	0.29638	0.30612
0.33417	16.3718	16.4423	16.0094		0.33707	0.48609	0.46296	0.41678		0.33281	18.0445	17.4685	17.365		0.33424	7.06172	7.0774	7.02349		0.33407	0.27063	0.2767	0.26576		0.33407	0.32418	0.29817	0.30761
0.33547	16.4162	16.491	16.0789		0.33845	0.48664	0.46308	0.41784		0.33439	18.1004	17.5192	17.4204		0.33603	7.09668	7.11212	7.05706		0.33562	0.27315	0.27917	0.26721		0.33552	0.3253	0.29789	0.30835
0.33679	16.4727	16.5447	16.1139		0.33967	0.48757	0.46376	0.41898		0.33588	18.1523	17.574	17.4621		0.33787	7.13259	7.14223	7.09048		0.33746	0.27441	0.27924	0.26804		0.33712	0.32736	0.29929	0.31019
0.33861	16.5727	16.6473	16.191		0.34145	0.49078	0.46628	0.42147		0.33778	18.2426	17.6674	17.5501		0.33939	7.15565	7.1623	7.11416		0.33942	0.27544	0.27941	0.26943		0.33898	0.32956	0.30099	0.3117
0.34072	16.6875	16.7585	16.2962		0.34346	0.49514	0.47009	0.4239		0.33963	18.3168	17.726	17.6189		0.3411	7.18619	7.19353	7.14268		0.34091	0.27661	0.28147	0.27113		0.341	0.33026	0.3029	0.31331
0.34252	16.7684	16.845	16.4139		0.34537	0.49726	0.47303	0.42666		0.34109	18.3547	17.7679	17.656		0.34271	7.21237	7.21787	7.16843		0.34242	0.27678	0.28134	0.27172		0.34236	0.33153	0.30354	0.31471
0.34377	16.811	16.8884	16.4721		0.34683	0.49812	0.47479	0.42737		0.34275	18.4213	17.8308	17.717		0.34442	7.24278	7.25157	7.19825		0.34392	0.27749	0.28265	0.27164		0.34387	0.3327	0.30441	0.31478
0.3451	16.8691	16.9438	16.5095		0.34806	0.49935	0.47562	0.42837		0.34429	18.471	17.8832	17.7619		0.34609	7.27128	7.27962	7.22688		0.34574	0.27872	0.28485	0.27374		0.34547	0.33421	0.30602	0.31616
0.3469	16.9668	17.0401	16.5881		0.34973	0.50302	0.47741	0.43097		0.34618	18.5573	17.967	17.8453		0.34768	7.29751	7.30794	7.25297		0.34775	0.27968	0.28561	0.2757		0.34718	0.3358	0.3076	0.31873
0.34896	17.0816	17.1601	16.6934		0.35177	0.50581	0.48136	0.43464		0.34787	18.6146	18.0164	17.8989		0.34946	7.33075	7.34158	7.28692		0.34921	0.28027	0.28462	0.27663		0.34916	0.33736	0.30825	0.32064
0.35076	17.1655	17.2432	16.8135		0.35369	0.50873	0.48368	0.43711		0.34942	18.6653	18.0679	17.9475		0.35108	7.35771	7.36762	7.31222		0.35074	0.28234	0.28507	0.27746		0.35064	0.33798	0.30985	0.32073
0.35212	17.2176	17.2959	16.8671		0.35511	0.50933	0.48572	0.43726		0.35117	18.7339	18.1355	18.0112		0.35273	7.38667	7.39726	7.34229		0.35238	0.28316	0.28725	0.27921		0.35213	0.34021	0.31142	0.32195
0.35347	17.2751	17.3548	16.9232		0.35639	0.51134	0.48701	0.43867		0.35272	18.7804	18.1809	18.0557		0.35438	7.41537	7.42369	7.36847		0.35406	0.28391	0.28818	0.28041		0.35382	0.34164	0.3128	0.32328
0.35527	17.3737	17.4504	16.9916		0.35806	0.51368	0.4893	0.4411		0.35448	18.8516	18.252	18.1224		0.35604	7.44343	7.45351	7.39691		0.35596	0.28457	0.29016	0.28121		0.35551	0.34274	0.31303	0.32644
0.35741	17.4938	17.5731	17.1045		0.36009	0.51719	0.4928	0.44383		0.3562	18.9125	18.3038	18.1823		0.35784	7.47806	7.48539	7.42821		0.3575	0.28549	0.29078	0.2825		0.35736	0.34447	0.31491	0.32665
0.35911	17.5662	17.6486	17.225		0.36193	0.52009	0.49486	0.44593		0.35771	18.9568	18.3513	18.2219		0.35944	7.50282	7.51179	7.45439		0.35909	0.28687	0.29251	0.2826		0.3589	0.34588	0.31643	0.32837
0.36045	17.6198	17.7007	17.2706		0.36335	0.52174	0.49571	0.44729		0.35953	19.0329	18.4256	18.2922		0.36095	7.52674	7.53545	7.47671		0.36076	0.28822	0.29458	0.28396		0.36047	0.34792	0.31766	0.32899
0.36188	17.6833	17.7661	17.3296		0.36476	0.52249	0.49768	0.44837		0.36111	19.0794	18.4682	18.3416		0.36263	7.557	7.56545	7.5073		0.36243	0.28897	0.29596	0.28466		0.36221	0.34835	0.31797	0.33063
0.36364	17.7768	17.8592	17.3982		0.36629	0.52613	0.49992	0.45101		0.36274	19.1397	18.5302	18.3934		0.36431	7.58623	7.59453	7.5344		0.36427	0.29017	0.29737	0.28632		0.3639	0.35036	0.3199	0.33204
0.36572	17.8935	17.9777	17.5097		0.36829	0.52992	0.50381	0.4548		0.36441	19.1978	18.5833	18.4513		0.36619	7.62218	7.63073	7.57033		0.36578	0.2921	0.29781	0.28703		0.36568	0.35202	0.3214	0.33401
0.36734	17.961	18.0483	17.6163		0.37044	0.53276	0.50662	0.45719		0.36609	19.2567	18.6396	18.5084		0.36781	7.64642	7.65483	7.59309		0.3674	0.29257	0.29954	0.28808		0.36722	0.35308	0.3234	0.33521
0.36876	18.0225	18.1089	17.6722		0.37183	0.53379	0.50753	0.45748		0.36789	19.3285	18.7154	18.5757		0.36919	7.66535	7.67339	7.61276		0.36915	0.29429	0.30138	0.28833		0.36888	0.35341	0.32275	0.33633
0.37025	18.0916	18.1795	17.7394		0.37335	0.53557	0.5092	0.45874		0.36947	19.3732	18.7504	18.6188		0.37087	7.69673	7.70555	7.64076		0.37074	0.29492	0.30235	0.29002		0.37062	0.35541	0.32546	0.33725
0.37194	18.1815	18.2651	17.804		0.37488	0.53766	0.51125	0.46079		0.37101	19.4226	18.8002	18.6632		0.37259	7.72727	7.7351	7.67179		0.37251	0.29598	0.30407	0.29125		0.3722	0.35717	0.3268	0.33907
0.37403	18.2988	18.3865	17.9158		0.37674	0.53997	0.51435	0.46409		0.37271	19.4841	18.8596	18.7227		0.37444	7.76324	7.77095	7.70587		0.37416	0.29693	0.30523	0.29236		0.37393	0.35941	0.32854	0.34136
0.3757	18.373	18.4618	18.0249		0.37866	0.54349	0.51696	0.46654		0.37437	19.5395	18.9154	18.7769		0.37614	7.7905	7.79793	7.73286		0.37582	0.29805	0.30724	0.29342		0.37561	0.35959	0.32856	0.34278
0.37709	18.4316	18.5219	18.0821		0.38013	0.54468	0.51889	0.46765		0.37622	19.6143	18.992	18.8454		0.37747	7.80689	7.81431	7.74683		0.37757	0.29962	0.30731	0.29514		0.37728	0.36178	0.3303	0.34272
0.37863	18.5047	18.5945	18.1537		0.3815	0.54705	0.51969	0.46883		0.37795	19.6655	19.0287	18.8956		0.3792	7.84057	7.84607	7.77936		0.37914	0.30058	0.30892	0.29677		0.37915	0.36336	0.33194	0.34428
0.3803	18.5905	18.6794	18.2194		0.38306	0.54895	0.52167	0.47123		0.37931	19.6941	19.0652	18.9216		0.38095	7.87171	7.87788	7.80941		0.38089	0.30165	0.3088	0.29754		0.38067	0.36497	0.3339	0.34688
0.38238	18.7098	18.8011	18.3265		0.38525	0.55287	0.52591	0.47472		0.38102	19.7583	19.1264	18.9827		0.38291	7.91083	7.91708	7.84879		0.38249	0.30246	0.30962	0.29811		0.38228	0.36506	0.33421	0.3492
0.384	18.7783	18.871	18.4347		0.38694	0.5549	0.52789	0.47543		0.38271	19.816	19.1852	19.0378		0.38457	7.93505	7.93966	7.87083		0.38415	0.30446	0.3106	0.29902		0.38402	0.36705	0.33515	0.34827
0.38542	18.8397	18.9308	18.4868		0.38831	0.55657	0.52851	0.47706		0.38464	19.8957	19.2626	19.1118		0.3858	7.94781	7.95325	7.88346		0.38599	0.30557	0.31143	0.30044		0.38572	0.3689	0.33727	0.3499
0.38697	18.9133	19.008	18.5584		0.38986	0.55796	0.53108	0.47825		0.38623	19.9349	19.2901	19.1517		0.38753	7.98185	7.985	7.9151		0.38745	0.30638	0.31208	0.30224		0.3875	0.37076	0.33862	0.35135
0.38867	19.0017	19.0932	18.6285		0.39143	0.56022	0.53258	0.48028		0.38762	19.9697	19.3331	19.1831		0.38932	8.01313	8.01889	7.94813		0.38908	0.30799	0.31397	0.3039		0.38894	0.3708	0.3396	0.35374
0.39078	19.12	19.2124	18.7366		0.39352	0.56428	0.53579	0.48457		0.38933	20.0313	19.3898	19.2423		0.39145	8.05703	8.06014	7.98759		0.39079	0.30922	0.31519	0.30396		0.39057	0.37259	0.34014	0.35417
0.39229	19.18	19.276	18.8372		0.39524	0.56611	0.53894	0.48591		0.39105	20.092	19.455	19.2989		0.39297	8.07442	8.07656	8.00609		0.39258	0.30967	0.31602	0.30474		0.39231	0.37441	0.34202	0.35542
0.39371	19.2435	19.3402	18.89		0.39666	0.56749	0.5401	0.48734		0.39302	20.1714	19.5336	19.378		0.39411	8.08529	8.08728	8.01334		0.39439	0.31069	0.31757	0.30364		0.394	0.37627	0.34341	0.35672
0.39534	19.3261	19.4191	18.9679		0.39826	0.56959	0.54187	0.48875		0.39469	20.2168	19.5632	19.4209		0.3958	8.11797	8.11967	8.04567		0.39576	0.31143	0.31816	0.3048		0.39579	0.37683	0.34515	0.35872
0.397	19.4121	19.508	19.0372		0.39976	0.57178	0.54382	0.49061		0.39593	20.2326	19.5877	19.4332		0.39769	8.15419	8.15574	8.07948		0.39736	0.3122	0.31926	0.3071		0.39721	0.37761	0.3452	0.35987
0.39894	19.5188	19.6171	19.1453		0.40177	0.57575	0.5468	0.49332		0.39763	20.2966	19.6529	19.4979		0.39978	8.19673	8.19692	8.12115		0.39916	0.31474	0.32004	0.30772		0.39877	0.37911	0.34639	0.36147
0.40055	19.5918	19.6891	19.2401		0.40348	0.57745	0.54904	0.49475		0.39949	20.3669	19.7224	19.5625		0.40134	8.21481	8.21561	8.13935		0.40091	0.31511	0.32131	0.30887		0.40053	0.38147	0.34775	0.36277
0.40216	19.6704	19.7663	19.3055		0.40498	0.57976	0.55065	0.49704		0.40143	20.4416	19.7974	19.6342		0.40244	8.22339	8.22132	8.14508		0.40275	0.31591	0.3211	0.30989		0.4024	0.38231	0.35045	0.3636
0.40377	19.7482	19.8461	19.3925		0.40663	0.58197	0.55312	0.49938		0.40304	20.4772	19.8153	19.6692		0.40414	8.25598	8.25529	8.17624		0.40409	0.31616	0.32135	0.3116		0.4041	0.38369	0.35085	0.36444
0.40539	19.8308	19.928	19.4593		0.4081	0.58329	0.55544	0.50084		0.40423	20.4895	19.8386	19.6806		0.40601	8.29131	8.28976	8.21257		0.4056	0.31744	0.32237	0.3126		0.4055	0.38462	0.35236	0.36643
0.40729	19.9349	20.0336	19.5599		0.41004	0.58546	0.55813	0.50402		0.40587	20.5478	19.8985	19.7345		0.40805	8.33064	8.32828	8.24882		0.40743	0.31864	0.32314	0.31318		0.407	0.38605	0.35313	0.36793
0.40895	20.0134	20.1121	19.6581		0.41182	0.5897	0.56086	0.50656		0.40777	20.6241	19.9736	19.8066		0.40966	8.35158	8.34731	8.26824		0.40929	0.31973	0.32449	0.31405		0.4088	0.3883	0.35505	0.36966
0.41051	20.0874	20.1862	19.7263		0.41329	0.59145	0.56216	0.5075		0.40979	20.7015	20.0454	19.8818		0.41077	8.35926	8.35585	8.27656		0.41105	0.32112	0.32466	0.31567		0.41074	0.38905	0.35576	0.36967
0.41219	20.1712	20.2709	19.8059		0.41496	0.59452	0.56415	0.5097		0.41134	20.7315	20.0654	19.9115		0.41239	8.38803	8.38541	8.30371		0.41234	0.32126	0.32483	0.31705		0.4125	0.39089	0.35742	0.37142
0.41376	20.2489	20.347	19.8822		0.41655	0.59546	0.56597	0.51079		0.41254	20.7448	20.0857	19.9209		0.41437	8.42682	8.4234	8.34051		0.41388	0.32284	0.32603	0.31882		0.41384	0.39207	0.35851	0.37371
0.41556	20.3433	20.4456	19.9698		0.41841	0.59854	0.5696	0.51319		0.41421	20.8052	20.1491	19.9792		0.41638	8.46344	8.45999	8.37713		0.41562	0.32513	0.32728	0.31955		0.41535	0.39353	0.35956	0.37515
0.41713	20.4163	20.5185	20.0583		0.42008	0.60023	0.5718	0.51554		0.41609	20.8757	20.219	20.0467		0.41788	8.48049	8.47721	8.39304		0.41756	0.32655	0.33006	0.32035		0.41717	0.39393	0.36086	0.37524
0.41882	20.5044	20.6056	20.1359		0.42165	0.6024	0.57348	0.51715		0.41812	20.9536	20.2926	20.1214		0.41908	8.49223	8.48895	8.40225		0.41945	0.327	0.33092	0.31981		0.41918	0.39646	0.3624	0.37709
0.42061	20.5988	20.7	20.2274		0.42342	0.60546	0.57569	0.51995		0.41968	20.9829	20.312	20.1528		0.42064	8.51896	8.51589	8.42996		0.42077	0.3274	0.3302	0.32143		0.42091	0.39816	0.36477	0.3785
0.42211	20.6663	20.7688	20.3104		0.42496	0.60656	0.57771	0.52136		0.42084	20.9926	20.3272	20.1579		0.42258	8.55644	8.55373	8.46646		0.42216	0.32825	0.33329	0.32282		0.42216	0.3992	0.36557	0.38035
0.42381	20.7557	20.8595	20.3841		0.42666	0.60966	0.58028	0.52378		0.42248	21.048	20.3862	20.2116		0.42464	8.59617	8.59219	8.50538		0.42401	0.32866	0.33312	0.32392		0.42366	0.3999	0.36579	0.3809
0.42549	20.841	20.9453	20.4761		0.42835	0.61199	0.5825	0.52523		0.42446	21.1261	20.4658	20.2852		0.42625	8.61637	8.61302	8.52512		0.42605	0.3305	0.33481	0.32533		0.42554	0.40175	0.36701	0.3826
0.42717	20.9264	21.0295	20.5552		0.42997	0.61517	0.58392	0.52737		0.42658	21.205	20.533	20.3611		0.42747	8.62847	8.62539	8.53716		0.42778	0.3315	0.33626	0.32707		0.42761	0.40418	0.3692	0.38387
0.42895	21.02	21.1254	20.648		0.43174	0.61678	0.58709	0.52896		0.42795	21.2173	20.5412	20.3751		0.42902	8.65394	8.6507	8.56143		0.42907	0.33172	0.33689	0.32883		0.42931	0.40559	0.37107	0.38481
0.43042	21.0851	21.1899	20.7289		0.43334	0.61873	0.58865	0.53091		0.42915	21.23	20.5609	20.3871		0.43099	8.69343	8.69107	8.6013		0.43055	0.33378	0.33852	0.32915		0.43047	0.40519	0.37197	0.38606
0.43208	21.1706	21.2771	20.7988		0.43497	0.62116	0.58958	0.53277		0.43077	21.2848	20.6177	20.4399		0.4331	8.73298	8.72921	8.64037		0.4324	0.33531	0.33928	0.33048		0.432	0.40639	0.37187	0.38706
0.43374	21.2542	21.3598	20.8828		0.43662	0.62435	0.59236	0.53479		0.43269	21.3619	20.6958	20.5108		0.43459	8.74982	8.74616	8.65736		0.4344	0.3359	0.34008	0.33154		0.4339	0.40856	0.37338	0.38912
0.43549	21.3471	21.4517	20.9703		0.43832	0.62608	0.59508	0.5374		0.43481	21.4433	20.7704	20.5898		0.43586	8.76465	8.75996	8.66987		0.4361	0.33728	0.34152	0.33302		0.43605	0.41143	0.37569	0.38925
0.43738	21.4474	21.5554	21.0685		0.44012	0.62876	0.5977	0.54022		0.43634	21.4673	20.7871	20.6154		0.43742	8.79066	8.78646	8.69688		0.43742	0.33744	0.34234	0.33362		0.43761	0.41132	0.37762	0.39071
0.43875	21.4983	21.6069	21.15		0.44174	0.62986	0.59971	0.54148		0.43752	21.4731	20.7958	20.6208		0.43948	8.83277	8.82774	8.73719		0.43878	0.33752	0.34359	0.33447		0.43882	0.41194	0.3775	0.39249
0.44037	21.583	21.6903	21.2077		0.44322	0.63158	0.60118	0.54278		0.43909	21.5242	20.8563	20.6705		0.44144	8.86648	8.86065	8.77181		0.44063	0.3387	0.3437	0.33548		0.44026	0.41334	0.37812	0.3949
0.44202	21.6674	21.7738	21.2909		0.44494	0.63552	0.60343	0.5446		0.44113	21.607	20.9376	20.7473		0.44285	8.88187	8.87736	8.78555		0.44278	0.34009	0.34596	0.33762		0.44212	0.41525	0.37945	0.39464
0.44381	21.7642	21.8717	21.3805		0.44666	0.63703	0.60608	0.54645		0.44316	21.6764	20.996	20.8149		0.44429	8.90377	8.89604	8.80641		0.44445	0.34081	0.34608	0.33749		0.44426	0.41658	0.38196	0.39699
0.44573	21.8697	21.9783	21.4843		0.44848	0.64009	0.60929	0.549		0.44459	21.6927	21.012	20.834		0.44574	8.92616	8.92054	8.82812		0.44572	0.3409	0.34592	0.33825		0.44584	0.41771	0.38297	0.39815
0.44707	21.9178	22.029	21.5744		0.45007	0.64147	0.61094	0.55028		0.44592	21.713	21.0337	20.8519		0.4478	8.97067	8.96234	8.87064		0.44715	0.34186	0.34853	0.34012		0.44716	0.41899	0.38379	0.39935
0.44858	21.9943	22.1035	21.6169		0.45152	0.64391	0.61266	0.55203		0.44746	21.7565	21.0839	20.8945		0.44974	9.00391	8.9959	8.90317		0.44903	0.3434	0.35072	0.34091		0.44863	0.42052	0.38503	0.39995
0.4503	22.0862	22.1941	21.708		0.45319	0.64632	0.61445	0.55469		0.4495	21.8383	21.1687	20.972		0.45117	9.02067	9.01234	8.91934		0.45113	0.34504	0.35234	0.34122		0.45042	0.42102	0.38635	0.40189
0.45221	22.1952	22.304	21.7985		0.45499	0.64901	0.61651	0.55759		0.45157	21.9034	21.2218	21.0384		0.45264	9.04321	9.03332	8.93862		0.45272	0.34563	0.35424	0.34204		0.45253	0.42346	0.38738	0.40357
0.45419	22.3027	22.4153	21.9163		0.45685	0.65203	0.62017	0.56012		0.45289	21.9113	21.2297	21.0478		0.45408	9.06441	9.05517	8.96061		0.45407	0.34523	0.35524	0.34301		0.45412	0.42486	0.38936	0.40476
0.45541	22.3379	22.4505	21.9991		0.45844	0.65313	0.62168	0.56083		0.45425	21.9349	21.2578	21.0716		0.45604	9.10557	9.09366	8.99828		0.45545	0.34571	0.35565	0.3424		0.45548	0.42614	0.39057	0.40509
0.45691	22.417	22.5274	22.0333		0.45977	0.65538	0.62348	0.56184		0.45581	21.9781	21.3054	21.1143		0.45806	9.14269	9.1313	9.03442		0.45731	0.34776	0.35617	0.34454		0.45692	0.42606	0.3912	0.40675
0.45867	22.5126	22.6245	22.1273		0.46148	0.65803	0.62644	0.56412		0.4578	22.0538	21.3838	21.1865		0.45944	9.15784	9.14578	9.04699		0.45943	0.34975	0.35704	0.34618		0.45876	0.42827	0.39162	0.40844
0.46064	22.625	22.7364	22.2247		0.46332	0.66076	0.62851	0.56699		0.4598	22.1185	21.4369	21.2479		0.46098	9.1823	9.16875	9.06898		0.46103	0.35052	0.35891	0.34801		0.4609	0.43041	0.39366	0.41045
0.46259	22.7278	22.8395	22.3413		0.46529	0.66339	0.6311	0.56988		0.46121	22.1338	21.4547	21.2672		0.46241	9.20229	9.18942	9.08954		0.46239	0.35163	0.35944	0.34864		0.46241	0.43202	0.39565	0.41088
0.46376	22.7582	22.8724	22.4168		0.46687	0.66521	0.63289	0.57123		0.46265	22.1606	21.4814	21.2922		0.46432	9.24202	9.2272	9.12541		0.46379	0.35232	0.36089	0.34989		0.46379	0.43179	0.39672	0.41206
0.46516	22.8276	22.9407	22.447		0.46815	0.66707	0.63382	0.5716		0.46415	22.1971	21.5237	21.3277		0.46617	9.27386	9.25872	9.15521		0.46558	0.35385	0.36175	0.35128		0.46531	0.43294	0.39677	0.41349
0.46701	22.9351	23.0477	22.5383		0.46986	0.66987	0.63683	0.57397		0.46617	22.2755	21.6061	21.4017		0.4677	9.29647	9.27833	9.17562		0.46782	0.35539	0.36373	0.3532		0.46716	0.43561	0.39808	0.4157
0.46894	23.0452	23.1601	22.6439		0.47172	0.67192	0.63939	0.5764		0.46807	22.3286	21.6481	21.4572		0.46928	9.32147	9.30383	9.19951		0.46936	0.35586	0.3646	0.35293		0.46921	0.43786	0.39983	0.41677
0.47092	23.1517	23.2665	22.7628		0.47366	0.67545	0.64213	0.57906		0.46948	22.346	21.6696	21.4741		0.47078	9.34351	9.32416	9.21993		0.47073	0.35689	0.36574	0.35393		0.47079	0.43772	0.40166	0.4179
0.4721	23.182	23.2993	22.8397		0.47514	0.67743	0.64287	0.57994		0.47106	22.383	21.7005	21.5096		0.47259	9.37856	9.35887	9.25199		0.4722	0.35771	0.36554	0.35523		0.47216	0.43887	0.40163	0.41876
0.47348	23.2515	23.3668	22.8676		0.47642	0.67893	0.64438	0.58129		0.47251	22.4113	21.7382	21.5358		0.4745	9.41324	9.39239	9.28633		0.47395	0.35877	0.36833	0.35682		0.47368	0.44005	0.40333	0.42019
0.47532	23.359	23.4746	22.9591		0.47809	0.68097	0.64699	0.58378		0.47454	22.487	21.8132	21.608		0.47604	9.43558	9.41198	9.30511		0.47615	0.36035	0.36882	0.35822		0.47556	0.44219	0.40445	0.42178
0.47731	23.474	23.5904	23.0632		0.48	0.68346	0.65072	0.58657		0.47641	22.5353	21.849	21.6556		0.47766	9.46136	9.43706	9.32961		0.47777	0.36092	0.36955	0.35901		0.47771	0.44344	0.40688	0.42344
0.47925	23.5755	23.6918	23.1895		0.48205	0.68701	0.65352	0.58985		0.47774	22.5462	21.8631	21.6633		0.47922	9.48441	9.45991	9.35242		0.4791	0.36246	0.3694	0.35995		0.47911	0.44469	0.40771	0.42493
0.48044	23.6087	23.7268	23.2616		0.48351	0.68831	0.65453	0.59045		0.47937	22.5931	21.9067	21.7077		0.48099	9.51792	9.49069	9.38228		0.48059	0.36274	0.37141	0.35975		0.48056	0.44573	0.40817	0.42545
0.48183	23.6757	23.7917	23.288		0.48475	0.69013	0.65535	0.5909		0.48086	22.6217	21.939	21.7361		0.48284	9.54959	9.52102	9.41362		0.4824	0.36391	0.37269	0.36106		0.4821	0.44762	0.40935	0.42639
0.48365	23.7804	23.8968	23.3752		0.48642	0.69211	0.65757	0.59345		0.48285	22.6967	22.0127	21.8043		0.4844	9.57208	9.54236	9.43414		0.4845	0.36422	0.3749	0.36293		0.48402	0.44896	0.41126	0.42842
0.48575	23.9051	24.0232	23.4858		0.48833	0.69491	0.66036	0.59583		0.48467	22.7413	22.0435	21.8477		0.48608	9.59967	9.56859	9.46138		0.48598	0.36401	0.37552	0.36309		0.48602	0.45054	0.41214	0.4304
0.48758	23.993	24.1134	23.615		0.49041	0.6994	0.66421	0.59883		0.48604	22.758	22.0682	21.8619		0.48771	9.62471	9.59288	9.48519		0.48744	0.36499	0.37608	0.36394		0.48744	0.4515	0.4133	0.43099
0.48877	24.0279	24.1475	23.6716		0.49189	0.70003	0.66579	0.59998		0.4878	22.8104	22.1137	21.9094		0.48937	9.65189	9.61907	9.51169		0.489	0.3662	0.37739	0.36513		0.48884	0.45253	0.41496	0.43186
0.49012	24.0932	24.2125	23.7079		0.49307	0.70083	0.66612	0.60084		0.48929	22.8347	22.1393	21.9331		0.49109	9.67956	9.6464	9.53784		0.49069	0.3669	0.37838	0.36643		0.49044	0.45419	0.41574	0.43325
0.49188	24.1964	24.3167	23.7871		0.49479	0.70335	0.66797	0.60361		0.49114	22.8968	22.2036	21.9902		0.4927	9.70453	9.67027	9.56346		0.49273	0.36785	0.37881	0.36762		0.49221	0.45505	0.4167	0.43568
0.49403	24.3295	24.447	23.9045		0.49679	0.70612	0.67211	0.60666		0.49299	22.9466	22.2419	22.0371		0.49446	9.7341	9.70004	9.59326		0.49433	0.37075	0.37985	0.36785		0.49417	0.45669	0.41833	0.43656
0.4958	24.4142	24.538	24.033		0.49862	0.70917	0.6751	0.6079		0.49443	22.9657	22.2641	22.0563		0.49614	9.75986	9.72463	9.61919		0.4958	0.37188	0.38016	0.36892		0.49566	0.45834	0.42	0.43717
0.49713	24.4642	24.5873	24.0916		0.50015	0.7107	0.67631	0.60894		0.49619	23.0169	22.3147	22.1036		0.49765	9.781	9.74551	9.63915		0.49739	0.37321	0.38197	0.37046		0.49722	0.45963	0.42126	0.43802
0.49849	24.5263	24.6461	24.1412		0.50138	0.71178	0.67782	0.60987		0.49777	23.0465	22.3397	22.132		0.49939	9.80941	9.77518	9.66967		0.49903	0.37404	0.38273	0.37157		0.4988	0.46002	0.4215	0.43995
0.50025	24.6301	24.7505	24.2163		0.503	0.71316	0.67974	0.61239		0.49947	23.0928	22.3915	22.1743		0.50101	9.83463	9.79968	9.69381		0.50104	0.37526	0.38414	0.37344		0.50053	0.46188	0.42315	0.44084
0.50249	24.7706	24.894	24.3355		0.50497	0.71706	0.68221	0.61592		0.50123	23.1364	22.4269	22.2168		0.5028	9.86449	9.82984	9.7248		0.50255	0.37638	0.38441	0.37398		0.50239	0.46387	0.42451	0.44302
0.50419	24.8455	24.9699	24.4688		0.50699	0.72119	0.68525	0.61839		0.50275	23.1641	22.4567	22.2441		0.5045	9.89077	9.85494	9.74956		0.50409	0.37693	0.38506	0.3745		0.50396	0.4651	0.42637	0.44435
0.50549	24.8941	25.0184	24.5191		0.50845	0.72262	0.68728	0.6196		0.50458	23.2198	22.5109	22.2939		0.50594	9.90836	9.8745	9.76932		0.50577	0.37784	0.38705	0.37475		0.50554	0.4657	0.42747	0.44519
0.50686	24.9583	25.0825	24.5693		0.50971	0.72377	0.68821	0.62056		0.50612	23.2447	22.5303	22.3169		0.50766	9.93734	9.90185	9.79715		0.50734	0.37845	0.38799	0.3758		0.50719	0.46714	0.42792	0.44544
0.50864	25.0623	25.1857	24.6446		0.51133	0.72505	0.69115	0.62216		0.50775	23.2844	22.5758	22.3578		0.50932	9.96313	9.92923	9.82498		0.50919	0.38099	0.38975	0.3778		0.5089	0.46885	0.42899	0.44782
0.51084	25.1958	25.319	24.764		0.51338	0.72971	0.69397	0.62562		0.50949	23.3295	22.6134	22.4001		0.51108	9.99174	9.95771	9.85356		0.51077	0.38135	0.39083	0.37863		0.51066	0.47068	0.43105	0.44971
0.51244	25.2643	25.3906	24.8817		0.51539	0.73234	0.69638	0.62817		0.51108	23.3627	22.6474	22.4325		0.51282	10.0192	9.98466	9.88192		0.51246	0.38254	0.39173	0.37936		0.51224	0.47085	0.4322	0.45117
0.51379	25.3203	25.4459	24.9345		0.51681	0.73357	0.69797	0.62932		0.51289	23.4151	22.7006	22.4785		0.51421	10.035	10.0021	9.89846		0.51412	0.38241	0.39242	0.38041		0.51391	0.47312	0.43283	0.45098
0.51523	25.3882	25.5138	24.9987		0.5181	0.7346	0.69901	0.62998		0.51452	23.4433	22.7205	22.5114		0.51586	10.0618	10.0292	9.92618		0.5157	0.38278	0.39371	0.38127		0.5156	0.47448	0.43455	0.45244
0.51695	25.489	25.6136	25.0684		0.51969	0.73633	0.70202	0.63251		0.516	23.4705	22.7539	22.5348		0.51752	10.0889	10.0572	9.95421		0.51752	0.38358	0.3944	0.38328		0.51728	0.47537	0.43565	0.45504
0.51908	25.6205	25.7463	25.1848		0.52172	0.73951	0.70535	0.63581		0.51775	23.5186	22.7942	22.5784		0.51942	10.1218	10.0898	9.98707		0.51915	0.38518	0.3952	0.38348		0.51901	0.47623	0.4377	0.45706
0.52073	25.6939	25.8217	25.307		0.52367	0.74347	0.70783	0.63822		0.51941	23.5542	22.8343	22.6129		0.52126	10.1517	10.1212	10.0184		0.52077	0.38588	0.39557	0.38407		0.52061	0.47812	0.43767	0.45638
0.52213	25.7541	25.8822	25.362		0.52508	0.74584	0.70857	0.63862		0.52123	23.6038	22.8845	22.661		0.52254	10.1622	10.1315	10.0305		0.52259	0.38634	0.39668	0.38596		0.52232	0.4796	0.43939	0.45813
0.52356	25.8215	25.9484	25.4302		0.52645	0.74593	0.71012	0.63963		0.52291	23.6346	22.9046	22.6917		0.52415	10.1886	10.1594	10.0549		0.52406	0.38685	0.39792	0.38697		0.52403	0.48113	0.44116	0.45957
0.5253	25.9227	26.0506	25.4985		0.52801	0.74799	0.71313	0.64184		0.52433	23.6559	22.9299	22.7085		0.52595	10.2196	10.191	10.0885		0.5258	0.38889	0.40002	0.38836		0.52566	0.48168	0.4428	0.4622
0.52733	26.0434	26.1696	25.6117		0.53011	0.75235	0.71628	0.6454		0.52596	23.6937	22.9702	22.7482		0.52782	10.2527	10.2244	10.1237		0.52749	0.39071	0.40104	0.38926		0.52726	0.48329	0.44316	0.46239
0.52896	26.1191	26.2483	25.7216		0.53198	0.75578	0.71889	0.6477		0.5277	23.7384	23.0129	22.7911		0.52974	10.2847	10.2553	10.154		0.52924	0.39263	0.40364	0.38992		0.52897	0.4848	0.44409	0.46321
0.5305	26.1911	26.3224	25.787		0.53339	0.75577	0.71922	0.64863		0.52951	23.787	23.066	22.8401		0.5309	10.2905	10.2623	10.1618		0.53101	0.39301	0.40323	0.39058		0.53077	0.48626	0.44609	0.46479
0.53196	26.2571	26.3866	25.8597		0.53487	0.75752	0.72105	0.65016		0.53135	23.8324	23.0962	22.8829		0.53252	10.3183	10.291	10.1889		0.5324	0.39404	0.40279	0.39233		0.53248	0.48726	0.44751	0.46621
0.53367	26.3554	26.4836	25.927		0.53639	0.75916	0.72313	0.65196		0.53258	23.8328	23.1048	22.8827		0.53437	10.3501	10.3231	10.2225		0.53406	0.39478	0.40391	0.39267		0.53396	0.48878	0.44777	0.46684
0.53564	26.4694	26.6016	26.0392		0.53844	0.7636	0.72683	0.65478		0.53426	23.8784	23.1514	22.9271		0.53635	10.386	10.3599	10.258		0.53578	0.39535	0.40429	0.39289		0.53561	0.48947	0.44934	0.46888
0.53722	26.5406	26.6701	26.1414		0.54024	0.76614	0.7295	0.65673		0.53604	23.9251	23.1992	22.9708		0.53803	10.4091	10.3837	10.283		0.53754	0.39679	0.40585	0.39369		0.5372	0.49168	0.4513	0.46994
0.53877	26.619	26.751	26.2017		0.54172	0.76775	0.73082	0.65779		0.53798	23.9818	23.2559	23.0228		0.53922	10.4176	10.3923	10.2896		0.53939	0.39792	0.4068	0.39533		0.53902	0.49207	0.45257	0.47197
0.54032	26.696	26.8253	26.2891		0.54324	0.7691	0.73215	0.65961		0.53971	24.013	23.2714	23.0539		0.54082	10.4458	10.4202	10.3182		0.5408	0.39889	0.4075	0.39653		0.54077	0.49392	0.45297	0.4723
0.54195	26.784	26.9146	26.3543		0.54471	0.77112	0.73404	0.66148		0.5409	24.0121	23.2824	23.054		0.54268	10.4789	10.4552	10.3537		0.54237	0.39993	0.40919	0.39856		0.54218	0.49522	0.45428	0.47457
0.54386	26.8954	27.0295	26.4616		0.5468	0.77545	0.73785	0.66488		0.5426	24.0587	23.328	23.0976		0.54473	10.5175	10.493	10.3913		0.54408	0.40215	0.41007	0.39938		0.54376	0.49636	0.45576	0.47648
0.54559	26.9835	27.1149	26.5663		0.54863	0.77825	0.74025	0.66698		0.54444	24.109	23.379	23.1433		0.54639	10.5392	10.5161	10.4137		0.54592	0.40252	0.41169	0.40094		0.54546	0.49752	0.45753	0.47738
0.54709	27.0523	27.1837	26.6377		0.55001	0.77898	0.74181	0.66778		0.54641	24.164	23.4326	23.1974		0.54752	10.5456	10.5232	10.4219		0.54775	0.40365	0.41218	0.40022		0.54736	0.49953	0.45856	0.47779
0.54874	27.1392	27.2734	26.7184		0.55164	0.78013	0.74319	0.66927		0.54812	24.1908	23.446	23.2243		0.54911	10.5731	10.5487	10.4471		0.54909	0.40402	0.41282	0.40152		0.54914	0.50074	0.45988	0.47905
0.55033	27.2223	27.3533	26.7951		0.55308	0.78233	0.74528	0.67058		0.54923	24.1818	23.4462	23.2155		0.55097	10.6072	10.5851	10.4822		0.55056	0.40466	0.4134	0.40289		0.55045	0.5021	0.46069	0.48136
0.55227	27.337	27.4726	26.8919		0.55508	0.7861	0.74825	0.67393		0.55089	24.2285	23.4953	23.2584		0.55301	10.6463	10.6233	10.5211		0.55235	0.40585	0.41386	0.40345		0.55204	0.50205	0.46191	0.48283
0.55389	27.4136	27.5451	26.9951		0.5568	0.78883	0.75072	0.67562		0.55269	24.2734	23.5425	23.303		0.55472	10.669	10.646	10.5469		0.55428	0.40755	0.41501	0.40453		0.55379	0.50387	0.46337	0.48281
0.5555	27.4954	27.6278	27.0665		0.55833	0.78995	0.75225	0.67746		0.55472	24.3353	23.602	23.363		0.55583	10.6743	10.6511	10.5496		0.55611	0.40819	0.41615	0.4054		0.55575	0.50637	0.4639	0.48441
0.55719	27.5839	27.7179	27.153		0.56003	0.79194	0.75445	0.67991		0.55646	24.3612	23.6166	23.3921		0.55736	10.7003	10.6776	10.577		0.55743	0.40834	0.41696	0.40698		0.55758	0.50784	0.46615	0.48627
0.55871	27.6552	27.7921	27.2293		0.5615	0.79433	0.75648	0.6813		0.55753	24.3492	23.6146	23.3807		0.55926	10.736	10.713	10.6118		0.55884	0.40888	0.41779	0.40814		0.55878	0.50725	0.46734	0.48773
0.5605	27.7583	27.8912	27.3157		0.56349	0.79792	0.75905	0.68425		0.55916	24.3925	23.6585	23.4218		0.56122	10.7725	10.7496	10.6497		0.56059	0.41117	0.41955	0.4078		0.56029	0.50868	0.46816	0.48815
0.56219	27.8459	27.9804	27.4169		0.56516	0.79967	0.76125	0.68543		0.56109	24.4479	23.718	23.4758		0.56294	10.7969	10.7751	10.675		0.56258	0.41147	0.42031	0.40903		0.56213	0.51038	0.46884	0.48969
0.56382	27.9291	28.0658	27.4892		0.56668	0.80118	0.76252	0.68688		0.56311	24.5038	23.7668	23.529		0.56416	10.806	10.7844	10.6866		0.56444	0.41316	0.42101	0.41039		0.56414	0.51261	0.47062	0.49147
0.56557	28.0241	28.1591	27.5855		0.56839	0.80405	0.76535	0.68938		0.56473	24.5248	23.7822	23.5484		0.56565	10.83	10.8082	10.7075		0.56579	0.41318	0.42258	0.41223		0.56593	0.51338	0.473	0.49247
0.56709	28.0973	28.2339	27.6718		0.56992	0.80666	0.76721	0.69127		0.5659	24.5193	23.7805	23.5439		0.5675	10.8649	10.8441	10.7444		0.56718	0.41416	0.42364	0.41365		0.56711	0.51386	0.47394	0.49351
0.56882	28.1935	28.3285	27.744		0.57171	0.80778	0.76987	0.69386		0.56748	24.5552	23.8226	23.5785		0.56961	10.9063	10.8836	10.7867		0.56897	0.4144	0.42441	0.41398		0.56866	0.51549	0.47333	0.49476
0.57049	28.2792	28.4166	27.8419		0.57338	0.81048	0.77149	0.69558		0.56942	24.6109	23.8809	23.6315		0.57127	10.9283	10.9065	10.8078		0.57101	0.41573	0.42635	0.41525		0.57057	0.5178	0.47585	0.49599
0.57217	28.3694	28.506	27.9261		0.57498	0.81189	0.77353	0.69743		0.57151	24.6707	23.9312	23.6885		0.57254	10.9392	10.9171	10.8186		0.57289	0.4165	0.42683	0.41579		0.5726	0.519	0.47776	0.49796
0.57398	28.4696	28.6065	28.0164		0.57679	0.81536	0.77592	0.69979		0.57302	24.6805	23.9359	23.7006		0.57399	10.9613	10.94	10.8413		0.57415	0.41727	0.42832	0.41668		0.57439	0.52053	0.47971	0.49877
0.57546	28.5347	28.6736	28.1092		0.5783	0.81763	0.77809	0.70071		0.57423	24.6803	23.9417	23.7014		0.57591	10.9992	10.9771	10.8787		0.5755	0.41932	0.4293	0.41668		0.57548	0.52094	0.47947	0.49997
0.57707	28.6211	28.7557	28.1699		0.57999	0.81978	0.78042	0.70269		0.57576	24.7126	23.9787	23.7323		0.57804	11.0397	11.0188	10.9202		0.57733	0.41969	0.42976	0.4185		0.57701	0.52266	0.47993	0.50167
0.57875	28.71	28.848	28.263		0.58168	0.82161	0.78292	0.70507		0.57769	24.7711	24.0404	23.7857		0.57962	11.0583	11.0362	10.9396		0.57942	0.42084	0.43159	0.41951		0.57887	0.52397	0.48177	0.50324
0.58055	28.8097	28.9462	28.3522		0.58334	0.82353	0.78467	0.70628		0.57983	24.8342	24.0975	23.8487		0.58091	11.0718	11.0495	10.9525		0.58122	0.42257	0.43243	0.41945		0.58105	0.52592	0.48341	0.50363
0.58241	28.9144	29.0535	28.4512		0.58517	0.82715	0.78688	0.70971		0.58132	24.841	24.0968	23.8579		0.58241	11.0944	11.0718	10.974		0.58253	0.42343	0.4334	0.42108		0.58269	0.52685	0.48499	0.50508
0.58377	28.9654	29.1046	28.5426		0.5867	0.82852	0.78833	0.71132		0.58252	24.8401	24.1033	23.8522		0.58436	11.132	11.1106	11.0132		0.58385	0.42375	0.43405	0.42093		0.58381	0.52732	0.48476	0.5064
0.58529	29.0452	29.1828	28.5929		0.5883	0.83073	0.79065	0.71267		0.5841	24.8769	24.1435	23.8868		0.58638	11.1691	11.1477	11.0509		0.58567	0.42439	0.43584	0.42241		0.58532	0.52895	0.48562	0.5083
0.58701	29.1437	29.2817	28.6845		0.58995	0.83212	0.79329	0.71469		0.58606	24.9336	24.203	23.9393		0.58791	11.1878	11.1663	11.0689		0.58781	0.42588	0.43601	0.42349		0.58718	0.52989	0.4874	0.50858
0.58879	29.2453	29.3823	28.777		0.59159	0.83481	0.79508	0.71658		0.58821	24.9939	24.2566	23.9994		0.5893	11.2056	11.1838	11.086		0.58955	0.42668	0.43717	0.42258		0.58929	0.53253	0.48991	0.51056
0.59079	29.3651	29.5036	28.8875		0.59344	0.83803	0.79769	0.71957		0.58971	24.9983	24.2582	24.0073		0.59073	11.2257	11.2044	11.1079		0.59081	0.42687	0.43765	0.42352		0.59092	0.53379	0.49042	0.51221
0.59216	29.4133	29.5517	28.9896		0.59513	0.83996	0.79961	0.72		0.59098	25.0029	24.264	24.01		0.59267	11.2655	11.2438	11.147		0.59218	0.42913	0.43899	0.42548		0.59215	0.53473	0.49175	0.51309
0.59356	29.4832	29.6221	29.0275		0.59652	0.8407	0.80095	0.72205		0.59252	25.0325	24.3004	24.0387		0.59475	11.3031	11.2819	11.1842		0.59399	0.43011	0.44074	0.4255		0.59358	0.53496	0.49252	0.5139
0.59536	29.5898	29.727	29.1158		0.59821	0.84378	0.80344	0.72398		0.59452	25.0911	24.3591	24.0945		0.59618	11.3171	11.2958	11.2002		0.59602	0.4315	0.44217	0.42626		0.59542	0.53677	0.494	0.5153
0.59718	29.6933	29.8316	29.2188		0.59989	0.84616	0.80666	0.72626		0.59653	25.14	24.3979	24.1438		0.59763	11.3377	11.3165	11.218		0.59779	0.43178	0.44232	0.42799		0.59753	0.53935	0.49466	0.51706
0.59918	29.8146	29.9515	29.3313		0.6018	0.84901	0.80908	0.72917		0.59788	25.1416	24.3997	24.1452		0.59908	11.3569	11.3367	11.2399		0.59912	0.43263	0.44149	0.42789		0.59922	0.54075	0.49696	0.51904
0.60054	29.8603	29.9998	29.434		0.60349	0.85134	0.8109	0.73104		0.59939	25.1635	24.4206	24.1639		0.60096	11.3953	11.375	11.2757		0.60048	0.43233	0.443	0.42916		0.60046	0.54038	0.49799	0.51869
0.60192	29.9256	30.065	29.463		0.60477	0.85229	0.81166	0.73188		0.60083	25.1823	24.4436	24.1813		0.603	11.4327	11.4099	11.3134		0.60224	0.43387	0.44437	0.42992		0.60191	0.54143	0.49843	0.5203
0.60367	30.0275	30.1655	29.551		0.60646	0.85448	0.81396	0.73311		0.60278	25.24	24.5044	24.2355		0.60446	11.4482	11.4277	11.3279		0.6044	0.43446	0.44573	0.43076		0.60376	0.54391	0.49966	0.52219
0.60557	30.141	30.2803	29.652		0.6083	0.85817	0.81718	0.73576		0.6048	25.2892	24.541	24.2851		0.60599	11.4702	11.4495	11.3512		0.60606	0.43534	0.44701	0.43201		0.60598	0.54609	0.50105	0.52445
0.60754	30.2552	30.3936	29.7661		0.61028	0.86169	0.82056	0.73924		0.60624	25.2949	24.5484	24.2879		0.6074	11.4884	11.4682	11.3692		0.60737	0.4359	0.44794	0.43269		0.60757	0.54571	0.50335	0.52462
0.60885	30.2966	30.4375	29.8655		0.61187	0.86303	0.82274	0.73898		0.60771	25.3132	24.566	24.3083		0.60922	11.5255	11.503	11.404		0.60885	0.43746	0.44802	0.43378		0.60879	0.54688	0.50443	0.52546
0.6102	30.3626	30.5034	29.8964		0.61313	0.86344	0.82274	0.74027		0.60916	25.3312	24.5873	24.3246		0.61121	11.5603	11.5405	11.4411		0.61053	0.43791	0.44864	0.43532		0.61025	0.54875	0.50336	0.52718
0.61195	30.4666	30.6078	29.9788		0.61483	0.86625	0.82467	0.74279		0.61108	25.3864	24.6455	24.3743		0.61271	11.5795	11.5587	11.461		0.61269	0.43911	0.44979	0.43688		0.61215	0.55108	0.50557	0.52893
0.61389	30.5842	30.7203	30.0873		0.61661	0.869	0.82787	0.74552		0.61309	25.4322	24.6847	24.4207		0.61429	11.6034	11.5835	11.4822		0.61442	0.43948	0.45075	0.43843		0.61428	0.55172	0.50782	0.52986
0.6159	30.7043	30.8444	30.209		0.61856	0.8723	0.83145	0.74825		0.61448	25.4335	24.6838	24.425		0.61577	11.6237	11.6034	11.5052		0.61573	0.44053	0.45184	0.43858		0.61584	0.553	0.50981	0.53112
0.61721	30.7452	30.8875	30.307		0.62023	0.87383	0.83278	0.74999		0.61607	25.4614	24.7169	24.4506		0.61755	11.6576	11.6365	11.5367		0.61723	0.441	0.45149	0.4378		0.61721	0.55379	0.50944	0.53272
0.61851	30.8039	30.9447	30.3327		0.6214	0.87478	0.83402	0.75005		0.61764	25.4826	24.7361	24.4699		0.61957	11.6936	11.6729	11.574		0.61897	0.44203	0.45461	0.44004		0.61869	0.55535	0.51002	0.53412
0.62026	30.91	31.0493	30.415		0.62309	0.87686	0.83584	0.75199		0.61939	25.5214	24.7796	24.5067		0.62107	11.7119	11.6925	11.5932		0.62112	0.44366	0.45483	0.44165		0.62061	0.55594	0.51167	0.53486
0.62221	31.0302	31.1699	30.5223		0.62498	0.88017	0.83827	0.75509		0.62131	25.5645	24.8145	24.549		0.6227	11.7375	11.7173	11.6179		0.6228	0.44361	0.4556	0.44229		0.62273	0.55856	0.51419	0.53686
0.62421	31.1461	31.2878	30.6478		0.62699	0.88468	0.84208	0.75846		0.62277	25.5736	24.8278	24.5597		0.62423	11.7581	11.739	11.6389		0.62411	0.44499	0.45715	0.44331		0.62418	0.55958	0.51489	0.53836
0.62554	31.1876	31.3312	30.7415		0.6286	0.88492	0.8434	0.75944		0.62439	25.601	24.8546	24.5872		0.62601	11.7902	11.7722	11.672		0.62564	0.44756	0.4576	0.44417		0.62558	0.56085	0.5152	0.53873
0.62683	31.246	31.3873	30.7692		0.62971	0.88506	0.84408	0.76		0.62594	25.6209	24.8734	24.6047		0.62791	11.8222	11.8035	11.7038		0.6273	0.4482	0.45897	0.44519		0.62707	0.56069	0.51662	0.53959
0.62862	31.3544	31.4927	30.8453		0.63143	0.8887	0.84707	0.76225		0.62778	25.6658	24.9215	24.649		0.62947	11.8438	11.824	11.7251		0.62938	0.44953	0.46008	0.44617		0.62893	0.56299	0.51765	0.54153
0.63061	31.4755	31.6178	30.9607		0.63341	0.8921	0.84943	0.76539		0.62958	25.6986	24.9483	24.6787		0.63116	11.8714	11.8511	11.7514		0.63105	0.45042	0.45991	0.44639		0.63095	0.56517	0.51935	0.54375
0.6325	31.5806	31.7194	31.0841		0.63542	0.89529	0.85282	0.76746		0.63108	25.7123	24.9601	24.6893		0.63272	11.8934	11.8733	11.7732		0.63239	0.45097	0.46059	0.44672		0.63242	0.56559	0.52069	0.54417
0.63384	31.6286	31.7726	31.1677		0.6369	0.89563	0.85446	0.76821		0.63267	25.7379	24.9906	24.7147		0.63436	11.9203	11.8995	11.8002		0.63402	0.45205	0.46186	0.44769		0.63383	0.56609	0.52157	0.54441
0.63513	31.6851	31.8263	31.2034		0.63809	0.89753	0.85483	0.76882		0.63438	25.7686	25.017	24.7425		0.63621	11.9529	11.932	11.8319		0.63565	0.45261	0.46302	0.44823		0.63538	0.56701	0.52312	0.54626
0.63685	31.7893	31.9299	31.2788		0.63971	0.89923	0.85691	0.77161		0.63602	25.7974	25.0467	24.7693		0.63775	11.9737	11.9536	11.8539		0.6377	0.45327	0.46443	0.44946		0.63713	0.56916	0.52352	0.54812
0.63892	31.9224	32.0618	31.3939		0.64165	0.90321	0.86123	0.7747		0.63776	25.8306	25.0779	24.7998		0.6395	12.0037	11.9836	11.8848		0.63938	0.45471	0.46507	0.44984		0.63912	0.57155	0.52522	0.54956
0.64084	32.0277	32.1735	31.5249		0.64374	0.90583	0.86302	0.7777		0.63946	25.8563	25.1043	24.8256		0.64109	12.0263	12.0069	11.9067		0.64079	0.45466	0.46634	0.45018		0.64069	0.57121	0.52693	0.55044
0.64217	32.074	32.2184	31.608		0.64525	0.9067	0.86454	0.77858		0.64116	25.8855	25.1321	24.8553		0.64264	12.0491	12.0301	11.93		0.64242	0.45554	0.46703	0.45161		0.64221	0.57265	0.52794	0.5515
0.64344	32.1292	32.272	31.6417		0.64637	0.90772	0.8653	0.77875		0.64303	25.927	25.1723	24.8911		0.64441	12.0811	12.0613	11.961		0.64402	0.45639	0.46726	0.45289		0.64375	0.57424	0.52904	0.55291
0.64522	32.24	32.3805	31.7169		0.64795	0.91072	0.86749	0.78017		0.64452	25.9345	25.177	24.9009		0.64608	12.106	12.0855	11.985		0.64589	0.45783	0.46846	0.45394		0.64544	0.57624	0.5291	0.55366
0.64731	32.3743	32.5159	31.8374		0.64998	0.91402	0.87064	0.78405		0.64604	25.9558	25.2012	24.9207		0.64773	12.132	12.1142	12.0128		0.64757	0.4582	0.46929	0.45507		0.64739	0.5772	0.53068	0.55546
0.6492	32.4765	32.6198	31.9725		0.65203	0.91596	0.87347	0.78693		0.64775	25.9865	25.2309	24.9507		0.6495	12.1622	12.1438	12.0421		0.64907	0.45932	0.46968	0.45582		0.64895	0.57841	0.53318	0.55719
0.65055	32.5259	32.6707	32.044		0.65352	0.91844	0.87511	0.78827		0.64947	26.019	25.2665	24.9824		0.65095	12.1796	12.1628	12.0597		0.65078	0.46036	0.47172	0.45698		0.65055	0.57985	0.5344	0.55822
0.65187	32.5812	32.7254	32.0909		0.6548	0.91861	0.87519	0.78895		0.65123	26.049	25.2875	25.0053		0.65266	12.2098	12.1901	12.0885		0.65241	0.4614	0.47052	0.45879		0.65213	0.58104	0.53435	0.5585
0.65359	32.6863	32.828	32.157		0.65631	0.92194	0.87823	0.79098		0.65273	26.0623	25.3053	25.0193		0.65432	12.2348	12.2154	12.1131		0.65408	0.46164	0.47192	0.46014		0.65383	0.58163	0.53607	0.56029
0.65567	32.82	32.9629	32.2763		0.65842	0.92523	0.8818	0.7944		0.65449	26.0975	25.337	25.0542		0.65605	12.2641	12.2459	12.1448		0.65578	0.46324	0.47249	0.46151		0.65569	0.58361	0.53796	0.5624
0.65748	32.9135	33.0575	32.408		0.66049	0.92843	0.88532	0.79667		0.65609	26.117	25.3584	25.0728		0.65784	12.2934	12.2742	12.1722		0.65738	0.46401	0.47297	0.46213		0.65726	0.58485	0.53951	0.56431
0.65888	32.9706	33.1174	32.4757		0.66182	0.92945	0.88564	0.797		0.65781	26.1465	25.3884	25.0991		0.65919	12.3077	12.2911	12.1887		0.65915	0.46643	0.47208	0.46274		0.65888	0.58589	0.53966	0.56373
0.66019	33.0278	33.1714	32.5304		0.66319	0.92996	0.88679	0.79816		0.65955	26.1718	25.4149	25.1273		0.66086	12.3382	12.3195	12.2165		0.66076	0.4674	0.4747	0.46391		0.66057	0.5867	0.54127	0.5653
0.66189	33.1313	33.2738	32.5966		0.66467	0.93315	0.88888	0.79983		0.66104	26.1854	25.4313	25.1395		0.66256	12.3658	12.3484	12.245		0.66244	0.46847	0.47791	0.46526		0.66223	0.58823	0.54219	0.56725
0.66403	33.272	33.4156	32.7137		0.66671	0.93571	0.89224	0.80337		0.66272	26.2122	25.4578	25.165		0.66437	12.3984	12.3787	12.2768		0.6641	0.46902	0.4773	0.46635		0.66398	0.58999	0.54428	0.56944
0.66579	33.3612	33.5056	32.8537		0.66872	0.93865	0.89514	0.80637		0.66442	26.239	25.4884	25.1903		0.66625	12.4299	12.4114	12.3072		0.66576	0.4708	0.47884	0.4667		0.66562	0.59151	0.54471	0.56923
0.6672	33.4203	33.5663	32.9132		0.6701	0.94053	0.89609	0.80738		0.66621	26.2707	25.5184	25.2199		0.66752	12.4399	12.4223	12.321		0.6676	0.47202	0.47864	0.46787		0.66736	0.59283	0.5464	0.57073
0.66857	33.4814	33.6272	32.9767		0.67155	0.94174	0.89758	0.80856		0.66797	26.2977	25.5387	25.2478		0.66914	12.4675	12.4492	12.3464		0.66924	0.4728	0.47977	0.46927		0.6691	0.59376	0.54788	0.5724
0.67024	33.5818	33.7238	33.0408		0.67302	0.94375	0.89858	0.80967		0.6693	26.3001	25.5483	25.2504		0.67095	12.4992	12.4815	12.3791		0.67083	0.47356	0.48042	0.4707		0.67057	0.59506	0.54933	0.5745
0.67231	33.7172	33.8631	33.1586		0.67509	0.94708	0.90245	0.81324		0.67096	26.3301	25.5769	25.2777		0.67281	12.5328	12.514	12.4127		0.67246	0.47479	0.48195	0.47091		0.67237	0.59675	0.54987	0.57535
0.67407	33.8052	33.9484	33.2836		0.67701	0.95017	0.90552	0.81534		0.67264	26.3571	25.6066	25.3006		0.6747	12.563	12.5459	12.4438		0.67416	0.47568	0.48109	0.47115		0.67398	0.59746	0.55115	0.57605
0.67554	33.8711	34.017	33.35		0.67842	0.95178	0.90609	0.81558		0.67454	26.4002	25.6472	25.3421		0.67591	12.5718	12.5536	12.4518		0.67596	0.47767	0.48317	0.4719		0.67574	0.59927	0.55254	0.57762
0.67697	33.9364	34.0813	33.4248		0.67993	0.95401	0.90875	0.81787		0.67641	26.4327	25.6688	25.3748		0.67751	12.598	12.583	12.4803		0.67752	0.4788	0.48408	0.47352		0.67748	0.60045	0.55428	0.57829
0.67859	34.028	34.1747	33.4859		0.68142	0.95573	0.90978	0.82004		0.67763	26.4226	25.6648	25.3623		0.67938	12.6314	12.6146	12.5124		0.67908	0.47914	0.48489	0.47452		0.67895	0.60174	0.5546	0.58007
0.68065	34.1617	34.3045	33.5948		0.68342	0.95808	0.91276	0.82333		0.67929	26.4532	25.6988	25.3925		0.68125	12.665	12.65	12.5453		0.68074	0.47975	0.48626	0.47579		0.68057	0.60257	0.55582	0.58191
0.68232	34.2455	34.3941	33.7206		0.68538	0.96102	0.91562	0.82495		0.68106	26.4851	25.7314	25.4233		0.68308	12.6941	12.6775	12.5752		0.6825	0.48097	0.48808	0.47702		0.68223	0.60411	0.55705	0.58293
0.68379	34.3141	34.4596	33.7869		0.6867	0.96296	0.91675	0.82564		0.683	26.5266	25.7723	25.4608		0.68422	12.7013	12.685	12.5808		0.68438	0.48154	0.48761	0.47765		0.68399	0.60531	0.55849	0.58325
0.68535	34.3952	34.5397	33.8618		0.68825	0.96437	0.91854	0.8269		0.68479	26.5516	25.7884	25.4853		0.6858	12.7284	12.7123	12.6075		0.68594	0.4821	0.48845	0.47878		0.68583	0.60708	0.56053	0.58403
0.6869	34.4797	34.6264	33.9336		0.68974	0.9661	0.92173	0.82877		0.686	26.5417	25.7824	25.4767		0.68769	12.7631	12.7472	12.642		0.68741	0.48234	0.48885	0.47862		0.68717	0.60777	0.56023	0.58657
0.68891	34.6104	34.7529	34.0399		0.69172	0.96885	0.92395	0.83169		0.68761	26.5714	25.8146	25.502		0.68958	12.7968	12.7822	12.6781		0.68904	0.48322	0.48855	0.47928		0.68879	0.60851	0.56151	0.58858
0.69061	34.6969	34.8431	34.1614		0.69354	0.97162	0.92562	0.83379		0.68942	26.6058	25.8477	25.5339		0.69143	12.8265	12.8101	12.7059		0.69091	0.48453	0.49089	0.47993		0.69053	0.60965	0.5637	0.58736
0.69216	34.7741	34.9213	34.2327		0.69495	0.97316	0.92735	0.83523		0.69135	26.6451	25.8882	25.5715		0.69256	12.8327	12.8178	12.7124		0.69273	0.48645	0.49188	0.48137		0.69234	0.61188	0.56516	0.5888
0.69376	34.8578	35.0034	34.3174		0.69661	0.97552	0.92945	0.83737		0.69314	26.6705	25.903	25.5965		0.6941	12.857	12.8422	12.7374		0.69422	0.48728	0.49351	0.48281		0.69417	0.6139	0.56573	0.59095
0.69533	34.9421	35.0878	34.3889		0.69809	0.97694	0.93165	0.83815		0.69432	26.6587	25.8914	25.5844		0.69591	12.8903	12.8765	12.771		0.69562	0.48765	0.49482	0.48443		0.69554	0.6134	0.56634	0.59272
0.6973	35.0678	35.2158	34.4935		0.69997	0.98056	0.93421	0.84147		0.69587	26.6813	25.9228	25.6079		0.69797	12.9306	12.9165	12.8097		0.69729	0.48799	0.49478	0.48488		0.69706	0.6148	0.5676	0.5935
0.69894	35.1486	35.2936	34.6066		0.70185	0.9833	0.93715	0.84334		0.69771	26.7187	25.9608	25.6395		0.69972	12.9556	12.9429	12.8362		0.69916	0.48918	0.49558	0.48533		0.6988	0.61664	0.56883	0.59453
0.70051	35.2273	35.3746	34.679		0.70331	0.98501	0.93741	0.84439		0.69972	26.7627	26.0036	25.6825		0.70091	12.9639	12.9502	12.8436		0.70105	0.4902	0.49643	0.48483		0.70074	0.61841	0.56981	0.59604
0.70221	35.3221	35.4691	34.7662		0.70504	0.98714	0.94006	0.84662		0.70144	26.7806	26.0146	25.6986		0.70236	12.9859	12.9716	12.8658		0.70249	0.49044	0.49786	0.48622		0.70252	0.61887	0.57177	0.59757
0.70372	35.3977	35.5431	34.8473		0.7066	0.9876	0.94201	0.84835		0.70262	26.7684	26.0075	25.684		0.70417	13.0204	13.0074	12.9008		0.70385	0.49084	0.49829	0.48704		0.70384	0.62025	0.57296	0.59837
0.70556	35.5107	35.6577	34.9363		0.70832	0.99078	0.94439	0.85063		0.70418	26.7933	26.0359	25.7044		0.70624	13.0598	13.0473	12.9414		0.70556	0.49145	0.49869	0.48814		0.70535	0.62181	0.57412	0.60008
0.70721	35.5961	35.7441	35.0431		0.71006	0.9944	0.94691	0.85288		0.70597	26.8269	26.0717	25.7367		0.70796	13.0834	13.0713	12.9649		0.7075	0.49405	0.5003	0.48858		0.70718	0.62386	0.57453	0.601
0.70883	35.6827	35.8296	35.1237		0.7116	0.99577	0.94897	0.85446		0.70805	26.8775	26.1176	25.7799		0.70923	13.0948	13.0818	12.9777		0.70943	0.49476	0.5017	0.48979		0.70908	0.62397	0.57572	0.60277
0.71058	35.7849	35.9308	35.2168		0.7133	0.99812	0.95056	0.85655		0.70977	26.8936	26.1278	25.8002		0.71065	13.115	13.1029	12.9971		0.71088	0.49519	0.50151	0.49062		0.71099	0.62604	0.57741	0.60266
0.71208	35.8556	36.0041	35.3019		0.71498	1.00037	0.95256	0.85777		0.71094	26.8789	26.1155	25.7855		0.71249	13.1512	13.1392	13.0338		0.71221	0.49584	0.50144	0.49186		0.7122	0.62647	0.57937	0.60457
0.71383	35.9592	36.1065	35.3851		0.71662	1.00367	0.95429	0.85961		0.71249	26.8996	26.1429	25.8037		0.71463	13.1933	13.1813	13.0752		0.71391	0.49638	0.50413	0.49222		0.71368	0.62832	0.57872	0.60604
0.71548	36.0488	36.1971	35.4843		0.71838	1.00701	0.95736	0.86152		0.71432	26.9357	26.1819	25.8406		0.71632	13.215	13.2036	13.0977		0.71595	0.49745	0.50536	0.49264		0.71556	0.62893	0.58053	0.60768
0.71716	36.1408	36.2906	35.5729		0.71996	1.00746	0.95932	0.86409		0.7164	26.9829	26.2243	25.8864		0.71759	13.2266	13.2149	13.1095		0.7179	0.49758	0.50598	0.49281		0.71759	0.63111	0.58263	0.60851
0.71898	36.2479	36.3939	35.6678		0.72172	1.00966	0.96167	0.86622		0.71805	26.9948	26.229	25.897		0.71903	13.2464	13.2344	13.1299		0.71924	0.4987	0.5069	0.49358		0.71935	0.63272	0.58466	0.60998
0.72044	36.3136	36.461	35.7613		0.72336	1.01278	0.96364	0.86782		0.71926	26.9863	26.2227	25.8909		0.72091	13.2839	13.2711	13.1663		0.72055	0.49923	0.50719	0.49514		0.72054	0.63317	0.58413	0.61132
0.7221	36.4084	36.558	35.8291		0.72498	1.01512	0.96509	0.86952		0.72077	27.0063	26.2466	25.9073		0.72306	13.3247	13.3133	13.208		0.72232	0.50089	0.509	0.4954		0.72203	0.63428	0.58516	0.61252
0.72381	36.5026	36.6494	35.9309		0.72668	1.01661	0.9672	0.87136		0.72262	27.0454	26.2894	25.9457		0.72472	13.3446	13.3328	13.2282		0.72431	0.50269	0.51035	0.49712		0.72384	0.63558	0.58678	0.61333
0.7255	36.5958	36.741	36.0166		0.72831	1.01797	0.96923	0.87305		0.72475	27.0912	26.3322	25.9927		0.72606	13.3591	13.3471	13.2415		0.72621	0.50359	0.51007	0.49921		0.72592	0.63766	0.58917	0.61461
0.72737	36.7081	36.8584	36.1161		0.7301	1.02189	0.9721	0.87494		0.72633	27.097	26.3289	25.996		0.72744	13.3765	13.3653	13.2591		0.7275	0.50349	0.50964	0.50015		0.72764	0.63908	0.58991	0.61655
0.72876	36.7638	36.9143	36.2156		0.7318	1.02363	0.97342	0.87647		0.72763	27.095	26.3297	25.9909		0.72931	13.4141	13.4034	13.2957		0.72886	0.50464	0.51089	0.50047		0.72882	0.64001	0.59031	0.6176
0.73031	36.8496	36.9969	36.2688		0.73326	1.02564	0.9747	0.87798		0.72908	27.1096	26.3492	26.0063		0.73145	13.4558	13.4439	13.3381		0.73056	0.50583	0.51146	0.50123		0.73023	0.64013	0.59164	0.61791
0.73206	36.9528	37.0994	36.368		0.73494	1.02706	0.97698	0.88066		0.73099	27.1516	26.394	26.0438		0.73293	13.473	13.4609	13.3547		0.73258	0.5068	0.51213	0.50204		0.73204	0.64224	0.59263	0.61978
0.73379	37.0511	37.2028	36.4668		0.73658	1.0281	0.97914	0.88221		0.73315	27.2001	26.4345	26.0902		0.73441	13.4917	13.479	13.3726		0.73465	0.50776	0.51372	0.50248		0.73413	0.64466	0.59348	0.62149
0.73567	37.1659	37.3138	36.5675		0.73845	1.03157	0.98206	0.88498		0.73467	27.2011	26.4344	26.0902		0.73577	13.5089	13.4972	13.3894		0.73588	0.50782	0.51522	0.50371		0.73596	0.646	0.59561	0.62293
0.73717	37.232	37.3814	36.6768		0.7402	1.03434	0.98438	0.88706		0.73602	27.202	26.4371	26.0929		0.73765	13.5472	13.5351	13.4283		0.73719	0.50898	0.51647	0.50487		0.73717	0.64542	0.59687	0.62327
0.7386	37.3027	37.4542	36.7244		0.74153	1.03595	0.98558	0.88757		0.73745	27.2118	26.4528	26.1012		0.73975	13.5863	13.5739	13.467		0.73892	0.51027	0.51731	0.50585		0.73854	0.64682	0.59731	0.62452
0.74034	37.4065	37.5576	36.8162		0.74317	1.03846	0.98749	0.88954		0.73938	27.2557	26.4974	26.1419		0.74125	13.6034	13.5895	13.4837		0.74096	0.51321	0.51807	0.50639		0.7404	0.64856	0.59795	0.62634
0.74212	37.512	37.6609	36.9188		0.74488	1.0405	0.98949	0.89145		0.7414	27.2963	26.5329	26.1808		0.74267	13.6218	13.6089	13.5031		0.74283	0.51342	0.51928	0.50546		0.74248	0.65116	0.60001	0.62722
0.74417	37.645	37.7958	37.0256		0.74676	1.04324	0.99266	0.89438		0.74297	27.3022	26.5345	26.1873		0.74414	13.642	13.6298	13.524		0.74413	0.5137	0.52094	0.50608		0.74424	0.65148	0.60208	0.6287
0.74554	37.6914	37.8464	37.1479		0.74857	1.04631	0.9959	0.89653		0.74434	27.3039	26.5361	26.187		0.74592	13.6756	13.6631	13.5574		0.7455	0.51491	0.52194	0.50726		0.74552	0.65232	0.60315	0.62896
0.74691	37.7571	37.9078	37.1762		0.74984	1.04725	0.99663	0.89722		0.74576	27.31	26.5528	26.1977		0.74796	13.7135	13.7028	13.597		0.7472	0.51628	0.52303	0.50728		0.74689	0.65352	0.60296	0.63126
0.74871	37.8703	38.0184	37.2659		0.75148	1.04929	0.99776	0.90007		0.74768	27.3535	26.5995	26.2377		0.74951	13.7325	13.719	13.6144		0.74916	0.51675	0.52349	0.50925		0.74877	0.65532	0.60402	0.63136
0.75052	37.9773	38.1282	37.3741		0.75331	1.0522	1.00076	0.90155		0.7498	27.3996	26.6352	26.2795		0.75096	13.7512	13.7401	13.6335		0.75108	0.51743	0.52523	0.51054		0.7508	0.65636	0.60647	0.6335
0.75245	38.0965	38.2518	37.4859		0.75529	1.05607	1.0043	0.90383		0.75125	27.3952	26.6315	26.2809		0.75241	13.7716	13.7584	13.6529		0.75245	0.51809	0.5272	0.51073		0.75255	0.65772	0.6079	0.63549
0.75394	38.16	38.3122	37.601		0.75692	1.0573	1.00561	0.9047		0.7527	27.4059	26.6431	26.2875		0.75418	13.8036	13.7923	13.6855		0.75383	0.51847	0.5283	0.51205		0.75382	0.65864	0.60807	0.63634
0.75521	38.2143	38.3675	37.6336		0.75812	1.05719	1.00643	0.90599		0.75418	27.4164	26.6545	26.2971		0.75617	13.8403	13.8295	13.7238		0.75553	0.5203	0.52904	0.51191		0.75522	0.66004	0.60935	0.63684
0.75694	38.3211	38.4746	37.7129		0.7598	1.05969	1.00944	0.90795		0.75603	27.4535	26.6967	26.333		0.75773	13.861	13.8483	13.7435		0.75757	0.52186	0.53169	0.513		0.75705	0.66188	0.61067	0.63856
0.75892	38.4526	38.6021	37.8278		0.76157	1.06317	1.01148	0.91088		0.75808	27.4884	26.7252	26.3688		0.75928	13.883	13.8725	13.7663		0.75949	0.52333	0.53251	0.51437		0.75931	0.66335	0.61278	0.64032
0.76089	38.5723	38.7268	37.955		0.76357	1.06592	1.01497	0.91423		0.75958	27.491	26.7284	26.3687		0.76082	13.9059	13.8941	13.7888		0.76082	0.52402	0.53353	0.51451		0.76082	0.66416	0.61366	0.64179
0.76222	38.6183	38.7739	38.0565		0.76532	1.06806	1.01676	0.91487		0.76112	27.4987	26.7407	26.3776		0.76253	13.9353	13.9245	13.8181		0.76224	0.52454	0.53354	0.51561		0.76224	0.66531	0.61413	0.64129
0.76351	38.6782	38.8303	38.0872		0.76648	1.06772	1.01828	0.91536		0.76178	27.2377	26.7489	26.3849		0.76447	13.9714	13.9594	13.8544		0.76391	0.52616	0.53563	0.51669		0.76369	0.66661	0.61563	0.64266
0.76527	38.789	38.9403	38.1692		0.76806	1.07061	1.0197	0.91766		0.76201	26.9752	26.7922	26.4159		0.76606	13.9927	13.981	13.8757		0.76608	0.5273	0.53638	0.51848		0.76549	0.6672	0.61746	0.64465
0.76722	38.9142	39.066	38.2867		0.76997	1.07397	1.02235	0.92		0.76263	26.7237	26.8186	26.4453		0.76763	14.016	14.0035	13.8979		0.76785	0.52725	0.53654	0.51882		0.7677	0.67023	0.61834	0.64669
0.76924	39.0404	39.1932	38.4117		0.77201	1.07749	1.02485	0.92321		0.76456	26.6913	26.8131	26.4385		0.76933	14.044	14.0331	13.928		0.76914	0.52699	0.53708	0.51876		0.76925	0.67086	0.61983	0.6468
0.77063	39.0909	39.2437	38.519		0.77367	1.07814	1.02653	0.9252		0.76653	26.7972	26.8352	26.4571		0.77098	14.0696	14.0579	13.9525		0.7706	0.52827	0.53813	0.51984		0.77057	0.67194	0.62099	0.64758
0.77185	39.1386	39.2923	38.5474		0.77479	1.07785	1.0277	0.92478		0.76786	26.834	26.8458	26.4702		0.77285	14.1032	14.0896	13.9865		0.77228	0.53124	0.53944	0.52089		0.77204	0.6721	0.62193	0.64902
0.77358	39.2499	39.4022	38.6207		0.77642	1.08084	1.03006	0.92762		0.76946	26.8012	26.8766	26.5004		0.77444	14.1235	14.1112	14.0059		0.7744	0.53259	0.5405	0.52273		0.7739	0.67359	0.62196	0.65139
0.77557	39.3841	39.5344	38.737		0.77833	1.0841	1.03325	0.92973		0.771	26.8124	26.9054	26.5285		0.77605	14.1477	14.1355	14.0322		0.77608	0.53314	0.54026	0.52356		0.77603	0.67628	0.62434	0.6515
0.77749	39.4977	39.6517	38.8751		0.78037	1.0876	1.03572	0.93225		0.77279	26.8957	26.9047	26.5347		0.77768	14.1734	14.1616	14.0577		0.7775	0.53392	0.54099	0.52393		0.7774	0.67706	0.62638	0.65313
0.77891	39.5565	39.7114	38.967		0.78199	1.08872	1.03699	0.93353		0.77472	26.9699	26.9244	26.5555		0.77931	14.1995	14.1869	14.0838		0.77904	0.53423	0.54307	0.52416		0.77893	0.67723	0.62692	0.65383
0.78017	39.6117	39.7625	39.0095		0.78311	1.08929	1.03753	0.93426		0.77625	27.0094	26.9314	26.563		0.7811	14.2313	14.2193	14.1149		0.7807	0.53516	0.5446	0.52567		0.78039	0.67848	0.6274	0.65546
0.78187	39.7193	39.8711	39.0821		0.78468	1.0925	1.04042	0.93626		0.77788	27.0563	26.9699	26.5924		0.78276	14.2562	14.2438	14.1415		0.78274	0.53639	0.54535	0.52606		0.7821	0.68049	0.62853	0.65625
0.78386	39.8497	40.0032	39.2041		0.78656	1.09583	1.04309	0.9393		0.7794	27.0878	26.9857	26.6203		0.78434	14.2797	14.2675	14.1622		0.78444	0.53774	0.54605	0.52676		0.78426	0.68237	0.6303	0.65843
0.78583	39.97	40.1205	39.3362		0.78871	1.09835	1.04698	0.94235		0.78122	27.1413	26.9951	26.6227		0.78614	14.3119	14.2993	14.1975		0.78576	0.53853	0.54611	0.52779		0.78573	0.68263	0.63177	0.65966
0.78727	40.0322	40.1831	39.4237		0.79024	1.09943	1.04781	0.94316		0.78305	27.1817	27.0147	26.6431		0.7877	14.3324	14.3214	14.2164		0.78742	0.54022	0.54614	0.52807		0.78725	0.68373	0.63236	0.65952
0.78852	40.08	40.2366	39.482		0.79143	1.09979	1.04777	0.94333		0.78456	27.2029	27.0197	26.6495		0.78934	14.3599	14.3473	14.2426		0.78901	0.54117	0.54763	0.52887		0.78875	0.68511	0.63343	0.66125
0.79021	40.1877	40.3379	39.5416		0.79293	1.10216	1.04951	0.9448		0.78628	27.2395	27.0477	26.6725		0.79104	14.3866	14.3741	14.2705		0.79097	0.54209	0.54857	0.52973		0.7905	0.6873	0.63468	0.66279
0.7923	40.332	40.481	39.6663		0.79483	1.10661	1.05303	0.94819		0.78778	27.2574	27.0679	26.6968		0.79272	14.4133	14.4014	14.2976		0.79264	0.54226	0.54908	0.53069		0.79251	0.68793	0.63653	0.66471
0.79425	40.4451	40.5979	39.81		0.79697	1.10987	1.05657	0.95127		0.78951	27.2966	27.0776	26.7053		0.79455	14.4439	14.4326	14.3293		0.7941	0.54233	0.55029	0.53032		0.79401	0.68904	0.63736	0.66486
0.79558	40.4932	40.6471	39.8873		0.79856	1.11143	1.05872	0.95253		0.7913	27.3291	27.104	26.7261		0.79599	14.4605	14.4494	14.347		0.79572	0.54254	0.55175	0.53		0.79556	0.69057	0.63798	0.66557
0.79692	40.5533	40.7061	39.9407		0.79978	1.11188	1.0576	0.95327		0.79285	27.2864	27.1118	26.7401		0.79764	14.4884	14.4761	14.3738		0.79727	0.54366	0.55212	0.53128		0.79714	0.69188	0.63921	0.66692
0.79854	40.6527	40.8028	40.0032		0.80128	1.11415	1.05955	0.95521		0.7946	27.2461	27.1298	26.7545		0.7993	14.5138	14.504	14.4		0.79914	0.54534	0.55116	0.53317		0.79877	0.69285	0.64095	0.66923
0.80062	40.7955	40.9474	40.1189		0.80331	1.11746	1.06315	0.95827		0.79622	27.286	27.1529	26.7765		0.801	14.5429	14.5298	14.4261		0.80081	0.54509	0.55158	0.53289		0.80069	0.69406	0.642	0.67001
0.80253	40.907	41.0567	40.2679		0.80538	1.12034	1.06657	0.9605		0.79782	27.321	27.166	26.7889		0.80279	14.5726	14.5617	14.4584		0.80247	0.54641	0.55285	0.53457		0.80233	0.69482	0.643	0.67182
0.80384	40.9564	41.1093	40.3385		0.80682	1.12233	1.06776	0.9615		0.79958	27.3586	27.1908	26.813		0.8043	14.5925	14.5812	14.4763		0.80413	0.54768	0.55293	0.53511		0.80394	0.69722	0.6445	0.67291
0.80529	41.0288	41.1815	40.4		0.80818	1.12401	1.06883	0.96214		0.80119	27.3826	27.1989	26.8296		0.80574	14.6123	14.6014	14.4974		0.8057	0.54839	0.55416	0.53612		0.80558	0.69842	0.64571	0.67435
0.80688	41.1221	41.2739	40.4693		0.80962	1.12558	1.0702	0.96435		0.80293	27.4169	27.2138	26.8373		0.80743	14.6403	14.6306	14.5269		0.80749	0.54993	0.55463	0.5375		0.80719	0.69915	0.64592	0.67493
0.809	41.2715	41.4198	40.5867		0.81157	1.1283	1.07309	0.96728		0.80463	27.4435	27.2332	26.8542		0.80934	14.6772	14.6669	14.5625		0.80922	0.55057	0.55536	0.53749		0.80908	0.70064	0.64776	0.677
0.81078	41.367	41.5225	40.727		0.81368	1.13084	1.0764	0.97078		0.80613	27.4597	27.2484	26.8708		0.81131	14.7115	14.7012	14.5974		0.81084	0.55162	0.55591	0.53655		0.81069	0.70292	0.64909	0.67833
0.8122	41.4299	41.5802	40.7982		0.81517	1.13271	1.07814	0.97104		0.80785	27.488	27.2764	26.8963		0.81294	14.7332	14.7211	14.618		0.8126	0.55329	0.55862	0.53797		0.8123	0.70349	0.6505	0.67985
0.8137	41.5089	41.6597	40.8673		0.81658	1.13449	1.0795	0.97207		0.80946	27.5077	27.2872	26.914		0.81414	14.7423	14.7319	14.6288		0.81414	0.55344	0.56028	0.53928		0.81404	0.70426	0.65205	0.67948
0.8152	41.5893	41.7432	40.9351		0.818	1.13633	1.08063	0.97319		0.81128	27.5406	27.2905	26.9108		0.81587	14.7737	14.7642	14.6606		0.81585	0.55392	0.55998	0.54042		0.81558	0.70582	0.65237	0.68145
0.8173	41.7362	41.8864	41.0446		0.81998	1.13961	1.08352	0.97672		0.81301	27.5612	27.3144	26.9356		0.81782	14.8114	14.801	14.6961		0.81747	0.55485	0.56123	0.54163		0.81738	0.70763	0.65381	0.68314
0.81913	41.8369	41.9911	41.1871		0.82207	1.14186	1.0865	0.97937		0.81436	27.567	27.3325	26.9545		0.81984	14.8462	14.8374	14.7331		0.81916	0.55658	0.56135	0.54151		0.81895	0.70833	0.6557	0.68337
0.82047	41.8919	42.0434	41.2546		0.82349	1.14314	1.08824	0.97988		0.81608	27.5951	27.3643	26.9778		0.82104	14.8532	14.843	14.74		0.82096	0.55801	0.56374	0.54299		0.82072	0.70869	0.65657	0.68453
0.82203	41.9782	42.1316	41.3225		0.82498	1.14483	1.08978	0.98149		0.81782	27.6216	27.3733	26.9963		0.82253	14.875	14.8657	14.7605		0.82245	0.55914	0.56459	0.543		0.82243	0.71005	0.65718	0.68542
0.82358	42.0632	42.2165	41.4043		0.82642	1.14646	1.09121	0.98319		0.81965	27.653	27.3671	26.9864		0.82433	14.9078	14.8988	14.7948		0.8241	0.55966	0.56557	0.54365		0.82383	0.71141	0.65864	0.68762
0.82559	42.2028	42.3546	41.506		0.82837	1.14939	1.09402	0.98617		0.82144	27.6737	27.1082	27.0049		0.8262	14.9413	14.9315	14.8283		0.82576	0.56047	0.56527	0.54511		0.82557	0.71319	0.65997	0.68882
0.82732	42.2965	42.4494	41.6381		0.83033	1.15231	1.09651	0.98824		0.82267	27.6668	26.8582	27.0134		0.82805	14.9713	14.9619	14.8593		0.82754	0.56046	0.56763	0.5452		0.82721	0.71354	0.66182	0.68923
0.82877	42.3636	42.5172	41.7148		0.83172	1.15328	1.09874	0.98841		0.82438	27.6959	26.7022	27.0466		0.82934	14.9833	14.9734	14.8699		0.82939	0.56158	0.56854	0.5468		0.82894	0.71519	0.66142	0.69098
0.83039	42.4564	42.6077	41.7892		0.83333	1.15615	1.10034	0.99037		0.82608	27.7205	26.7739	27.0688		0.83081	15.005	14.9956	14.893		0.83088	0.56236	0.56938	0.54815		0.83082	0.7171	0.66313	0.69251
0.83191	42.5362	42.6886	41.8702		0.83476	1.15646	1.10253	0.9921		0.82803	27.7577	26.8284	27.0496		0.83257	15.0374	15.0275	14.9233		0.83239	0.56266	0.56966	0.54928		0.8322	0.71833	0.66477	0.69315
0.83385	42.6659	42.8181	41.9716		0.83665	1.16006	1.10472	0.99543		0.82987	27.7805	26.8175	26.8906		0.83455	15.0745	15.0669	14.962		0.83402	0.56332	0.57024	0.55019		0.8338	0.71871	0.66554	0.69474
0.83563	42.7678	42.9173	42.0956		0.83859	1.16255	1.1074	0.99779		0.831	27.7666	26.8645	26.9207		0.83641	15.1041	15.0967	14.9912		0.83586	0.56494	0.5713	0.55101		0.83551	0.72045	0.66632	0.69633
0.83711	42.8373	42.9914	42.174		0.84001	1.16379	1.10771	0.99867		0.83273	27.7987	26.9251	26.9667		0.83768	15.1141	15.1047	15.0006		0.83774	0.56562	0.57291	0.55053		0.83731	0.72223	0.6678	0.6974
0.83877	42.9318	43.0872	42.2574		0.84161	1.16567	1.11088	0.99958		0.83445	27.8147	26.9795	27.0007		0.83908	15.1331	15.126	15.0194		0.83914	0.5659	0.57348	0.55173		0.83917	0.72431	0.66938	0.69773
0.84033	43.0169	43.1672	42.3411		0.84312	1.16697	1.11228	1.00092		0.83637	27.849	27.0372	26.9903		0.84091	15.1686	15.161	15.0549		0.84061	0.56681	0.57357	0.55328		0.84054	0.72387	0.67099	0.69884
0.84224	43.1407	43.2915	42.4409		0.84492	1.1704	1.11515	1.00337		0.8382	27.8723	27.0462	27.0136		0.84287	15.2049	15.1963	15.0912		0.84227	0.56747	0.57382	0.55417		0.8421	0.72504	0.67089	0.70121
0.84392	43.2299	43.3852	42.5594		0.8468	1.17335	1.1179	1.00589		0.83935	27.8573	27.0671	27.0437		0.84473	15.2349	15.2281	15.1234		0.84406	0.5688	0.57569	0.55488		0.8438	0.7268	0.67187	0.70239
0.84544	43.308	43.4589	42.633		0.84837	1.17551	1.11839	1.00738		0.84096	27.8816	27.1062	27.0794		0.84602	15.2449	15.2359	15.1326		0.84605	0.56976	0.57539	0.55548		0.84559	0.72826	0.67364	0.70285
0.84715	43.4093	43.5625	42.7182		0.85006	1.17814	1.12054	1.00994		0.84277	27.9087	26.9742	27.1043		0.84733	15.261	15.2549	15.1495		0.84747	0.57055	0.57675	0.55742		0.84752	0.72939	0.67521	0.70368
0.8487	43.4911	43.6483	42.8162		0.85157	1.17844	1.12259	1.01085		0.84475	27.9431	27.0471	27.0824		0.84917	15.2974	15.2902	15.1859		0.84887	0.57209	0.57837	0.55833		0.84889	0.73066	0.67592	0.70539
0.85049	43.6032	43.754	42.9024		0.85328	1.18123	1.12517	1.01373		0.84661	27.9514	27.0603	27.1026		0.85116	15.3345	15.3286	15.2234		0.85061	0.57232	0.57955	0.55864		0.85033	0.73126	0.6768	0.70684
0.85217	43.6975	43.853	43.0124		0.85514	1.18448	1.12752	1.01601		0.84768	27.9291	27.0838	27.1295		0.85298	15.3635	15.3562	15.2519		0.8525	0.57506	0.58037	0.55844		0.85214	0.73333	0.67845	0.70766
0.85377	43.7845	43.94	43.1011		0.85668	1.18623	1.12914	1.01703		0.84926	27.9546	27.1291	27.1616		0.85428	15.3751	15.3684	15.2637		0.85448	0.57476	0.58192	0.55862		0.85406	0.73496	0.67999	0.70898
0.85558	43.898	44.0496	43.1894		0.85836	1.18772	1.13201	1.01873		0.85108	27.9876	27.1778	26.9079		0.85563	15.392	15.3859	15.2817		0.8558	0.57482	0.58155	0.5601		0.85597	0.73539	0.68136	0.7104
0.85718	43.9817	44.1369	43.3038		0.85995	1.18954	1.13338	1.02055		0.85314	28.0263	27.2175	26.8842		0.85742	15.4273	15.4202	15.315		0.85721	0.57539	0.58341	0.56131		0.85722	0.73637	0.68231	0.71228
0.85879	44.0737	44.2259	43.3782		0.86163	1.19282	1.1361	1.02253		0.85493	28.0432	27.2105	26.9171		0.85945	15.4683	15.4594	15.3567		0.85903	0.57666	0.58428	0.56176		0.85872	0.73871	0.68288	0.71286
0.86048	44.1709	44.3259	43.4729		0.86342	1.1949	1.13842	1.0247		0.85601	28.0245	27.2229	26.9714		0.86132	15.4954	15.4887	15.3842		0.86093	0.57707	0.58594	0.56224		0.86055	0.74031	0.68379	0.71418
0.86214	44.2663	44.4183	43.5662		0.86501	1.19673	1.14007	1.02637		0.85758	28.0484	27.259	27.0207		0.86269	15.507	15.5027	15.399		0.86292	0.57765	0.58692	0.56335		0.86251	0.74146	0.6854	0.71529
0.86394	44.3767	44.5307	43.665		0.86673	1.19886	1.14202	1.02853		0.85938	28.0771	27.2996	27.0683		0.86401	15.5248	15.5179	15.4133		0.86424	0.57886	0.58783	0.56363		0.86439	0.7429	0.68731	0.71714
0.86555	44.4599	44.6125	43.775		0.86837	1.20063	1.14366	1.03007		0.86144	28.117	27.327	27.0738		0.86585	15.5591	15.5545	15.4498		0.86551	0.57979	0.58815	0.56426		0.86563	0.74332	0.68858	0.71714
0.8671	44.5441	44.6967	43.8395		0.86996	1.20277	1.14589	1.03119		0.86322	28.1352	27.3225	27.074		0.86802	15.6031	15.598	15.4926		0.86728	0.58056	0.5907	0.56518		0.86703	0.7443	0.68769	0.71843
0.86879	44.6427	44.794	43.9365		0.8717	1.20443	1.14763	1.03381		0.86437	28.1212	27.3287	27.1094		0.86973	15.6269	15.6194	15.5152		0.86928	0.58208	0.59179	0.5662		0.86886	0.74497	0.68903	0.71981
0.87049	44.7402	44.8933	44.0329		0.87336	1.20695	1.15038	1.03502		0.86586	28.1393	27.3624	27.1488		0.87103	15.6374	15.6319	15.5271		0.8713	0.58266	0.59275	0.5661		0.87089	0.74759	0.69148	0.72153
0.87222	44.8459	45.0006	44.1247		0.87512	1.20856	1.1527	1.03774		0.86773	28.1726	27.404	27.1791		0.8724	15.6556	15.6502	15.5458		0.87255	0.58314	0.59192	0.56696		0.87266	0.7489	0.69308	0.72243
0.87399	44.9492	45.1036	44.247		0.8769	1.21095	1.15483	1.03937		0.8698	28.2103	27.4252	27.1787		0.87418	15.6892	15.6844	15.5803		0.87383	0.58418	0.59191	0.56748		0.87395	0.74983	0.69382	0.72333
0.87531	45.0053	45.1588	44.316		0.87826	1.21321	1.15589	1.04099		0.87152	28.2233	27.4256	27.1756		0.87631	15.7309	15.7274	15.6223		0.87564	0.58469	0.59426	0.56801		0.87528	0.74946	0.69396	0.72468
0.87698	45.1071	45.2639	44.3856		0.87993	1.21477	1.15881	1.04257		0.87276	28.2128	27.427	27.2041		0.878	15.7546	15.7497	15.6467		0.8777	0.58573	0.59432	0.56777		0.87706	0.75138	0.69543	0.7266
0.87876	45.2186	45.3689	44.4966		0.88162	1.21666	1.1608	1.04466		0.8742	28.224	27.4601	27.2496		0.87933	15.7684	15.7638	15.6606		0.87969	0.58722	0.59545	0.56732		0.87923	0.75362	0.69738	0.72678
0.88066	45.3395	45.4895	44.6016		0.8835	1.21928	1.16413	1.04713		0.87611	28.2614	27.5035	27.2689		0.88073	15.7871	15.7824	15.6789		0.88086	0.58753	0.59585	0.56934		0.88096	0.75492	0.69922	0.72819
0.88231	45.4246	45.5814	44.7254		0.88518	1.22177	1.16545	1.04803		0.87826	28.3031	27.5228	27.262		0.88253	15.8222	15.8171	15.7133		0.88218	0.58858	0.59643	0.57023		0.88228	0.75483	0.69957	0.72908
0.88363	45.483	45.6354	44.7831		0.88651	1.22306	1.16561	1.04916		0.87983	28.304	27.5154	27.0118		0.8847	15.8647	15.8605	15.757		0.88396	0.59004	0.59707	0.572		0.88359	0.75611	0.70027	0.73088
0.88535	45.5901	45.7417	44.857		0.88813	1.22536	1.16807	1.05106		0.88112	28.2982	27.3899	27.0691		0.88629	15.8841	15.8781	15.776		0.88602	0.5915	0.59965	0.57266		0.88542	0.75819	0.70137	0.73117
0.88717	45.7028	45.8547	44.9648		0.8899	1.22735	1.17098	1.0541		0.88255	28.3086	27.4514	27.1331		0.88769	15.8999	15.8951	15.7923		0.88788	0.59224	0.60057	0.5739		0.8875	0.76037	0.70407	0.73304
0.88901	45.8179	45.9688	45.078		0.8917	1.23056	1.17301	1.05654		0.88445	28.3442	27.5058	27.1864		0.88913	15.921	15.9151	15.8118		0.88919	0.5926	0.60033	0.57409		0.88932	0.76044	0.70423	0.73435
0.89069	45.9071	46.0601	45.1921		0.89356	1.23389	1.17549	1.05846		0.88654	28.3803	27.5288	27.1948		0.89091	15.9542	15.9477	15.846		0.89042	0.59323	0.60127	0.57505		0.89058	0.76125	0.70537	0.73512
0.89196	45.9562	46.1108	45.2533		0.89482	1.23365	1.17644	1.05913		0.88808	28.3798	27.5345	27.2085		0.89296	15.9935	15.9878	15.8846		0.89218	0.5946	0.60229	0.57639		0.89191	0.76228	0.70623	0.7355
0.89348	46.0431	46.1977	45.3135		0.89644	1.23536	1.17838	1.06086		0.88949	28.3838	27.5448	27.2244		0.89452	16.0126	16.0066	15.9043		0.89419	0.59585	0.60497	0.5767		0.89364	0.7644	0.70741	0.73739
0.89534	46.1696	46.3203	45.4147		0.89822	1.23785	1.18076	1.06303		0.89087	28.3896	27.5753	27.2701		0.896	16.0318	16.0248	15.921		0.89612	0.59733	0.60507	0.57659		0.89577	0.76537	0.70832	0.73896
0.8975	46.3194	46.4688	45.548		0.90023	1.24133	1.18485	1.06632		0.8928	28.4291	27.6231	27.3026		0.89745	16.0517	16.0461	15.9441		0.89752	0.59732	0.60637	0.57834		0.89755	0.7666	0.71037	0.74074
0.89917	46.4035	46.5583	45.6814		0.90199	1.24444	1.18589	1.06766		0.89493	28.4668	27.6303	27.3002		0.89917	16.0817	16.0765	15.9728		0.89885	0.59933	0.60654	0.57856		0.89894	0.76806	0.71093	0.74024
0.90046	46.4533	46.606	45.7475		0.90315	1.24406	1.18751	1.06844		0.89634	28.4597	27.6354	27.3088		0.9012	16.121	16.117	16.0145		0.9005	0.60073	0.60701	0.58065		0.90031	0.76905	0.71193	0.74182
0.90189	46.5283	46.6818	45.7951		0.90475	1.24647	1.18868	1.07059		0.89784	28.4715	27.6445	27.3195		0.90278	16.1411	16.1345	16.0332		0.90262	0.602	0.60825	0.58179		0.90207	0.77042	0.71216	0.74374
0.9038	46.6602	46.8102	45.8886		0.90658	1.24958	1.19131	1.07279		0.89925	28.4668	27.6693	27.3618		0.90428	16.1601	16.1557	16.054		0.90454	0.60336	0.60946	0.58316		0.90421	0.77232	0.71486	0.74482
0.90586	46.7991	46.9499	46.0277		0.90852	1.25265	1.19375	1.07574		0.90113	28.4995	27.7134	27.3861		0.90585	16.1845	16.18	16.0773		0.90581	0.60424	0.60986	0.58323		0.90594	0.7733	0.71622	0.74681
0.90744	46.8732	47.0257	46.1544		0.91035	1.25513	1.19615	1.07649		0.90321	28.5355	27.7232	27.38		0.90751	16.212	16.2068	16.1048		0.90722	0.60429	0.6104	0.58292		0.90727	0.77437	0.71757	0.74673
0.90855	46.9049	47.058	46.1924		0.91148	1.25535	1.19722	1.07681		0.90466	28.5327	27.7244	27.3953		0.9095	16.2504	16.2439	16.143		0.90896	0.60577	0.6112	0.58425		0.90866	0.77572	0.71761	0.74846
0.91027	47.0182	47.1703	46.2514		0.91304	1.25629	1.19923	1.0792		0.90615	28.5397	27.739	27.4041		0.91112	16.2713	16.2663	16.1648		0.91111	0.60631	0.61311	0.58518		0.91044	0.77618	0.71866	0.7495
0.9122	47.1462	47.2959	46.3748		0.91489	1.26022	1.20116	1.08219		0.90762	28.5424	27.7551	27.4383		0.9127	16.2946	16.2898	16.1886		0.9128	0.60634	0.6115	0.58625		0.91267	0.77875	0.72087	0.75135
0.91414	47.2671	47.4201	46.4995		0.91698	1.26332	1.20441	1.08513		0.90942	28.5722	27.7962	27.4584		0.91426	16.3169	16.3125	16.2111		0.91413	0.60646	0.6132	0.58697		0.91423	0.77939	0.7228	0.75219
0.91567	47.3375	47.4909	46.6088		0.91878	1.26536	1.20662	1.08649		0.91142	28.604	27.807	27.4556		0.91597	16.3459	16.3413	16.2395		0.91565	0.6087	0.6133	0.58799		0.91556	0.78068	0.72191	0.75325
0.91687	47.3823	47.5363	46.656		0.91988	1.26578	1.20695	1.08672		0.91294	28.6042	27.8152	27.4693		0.91791	16.3816	16.3756	16.2749		0.91724	0.60943	0.61467	0.58849		0.91715	0.78058	0.72319	0.75332
0.91854	47.4895	47.6412	46.718		0.92138	1.26613	1.20826	1.08811		0.91447	28.6146	27.8271	27.4723		0.91949	16.4021	16.3968	16.2962		0.91934	0.61023	0.61621	0.5887		0.91875	0.78272	0.72491	0.75536
0.92044	47.6141	47.7646	46.8364		0.92329	1.26993	1.21076	1.09072		0.91598	28.6188	27.8408	27.5017		0.92103	16.4243	16.4193	16.3176		0.92109	0.61165	0.61677	0.58905		0.92084	0.78468	0.72635	0.75766
0.92245	47.7476	47.8975	46.9655		0.9254	1.27415	1.21289	1.09368		0.91768	28.6437	27.8798	27.5266		0.92276	16.4535	16.448	16.3479		0.92246	0.61147	0.61797	0.58957		0.92247	0.78639	0.72763	0.7593
0.92397	47.817	47.9684	47.0756		0.92703	1.27524	1.21513	1.09553		0.91968	28.6772	27.8921	27.5265		0.92435	16.4775	16.4735	16.3718		0.92402	0.61141	0.61988	0.59023		0.92385	0.78595	0.72829	0.75865
0.92519	47.8611	48.0149	47.1311		0.92815	1.27477	1.21531	1.0953		0.92125	28.6806	27.9	27.5409		0.92622	16.5112	16.5054	16.4056		0.92568	0.61146	0.62015	0.59117		0.92544	0.78777	0.72919	0.75992
0.92682	47.9634	48.1138	47.1844		0.92968	1.27789	1.21847	1.09795		0.92285	28.6938	27.9204	27.5447		0.92779	16.5315	16.528	16.4252		0.92763	0.61211	0.62176	0.59302		0.92713	0.78894	0.7305	0.76221
0.92878	48.097	48.2449	47.3042		0.93155	1.28069	1.22146	1.10067		0.92446	28.705	27.9275	27.5455		0.9294	16.5568	16.5529	16.4515		0.92935	0.61322	0.62154	0.59357		0.92912	0.79134	0.73238	0.76363
0.9308	48.2282	48.3834	47.4398		0.93366	1.28424	1.22473	1.1037		0.92611	28.7227	27.9615	27.4387		0.93119	16.5868	16.5834	16.4809		0.93078	0.61498	0.62213	0.59469		0.93074	0.79147	0.73309	0.76412
0.9323	48.2952	48.4464	47.5479		0.93526	1.28585	1.22562	1.10407		0.92803	28.7507	27.9663	27.4651		0.93268	16.6058	16.6039	16.5019		0.9324	0.61478	0.62295	0.59549		0.9322	0.79211	0.73431	0.7649
0.93359	48.3492	48.5018	47.603		0.9365	1.28553	1.22666	1.10543		0.92954	28.7523	27.9753	27.4942		0.93447	16.6379	16.6348	16.5323		0.93394	0.61582	0.62421	0.59647		0.93382	0.79362	0.7351	0.76619
0.93517	48.4436	48.5959	47.6627		0.93797	1.28826	1.22817	1.10643		0.93112	28.766	27.9986	27.5106		0.93616	16.6632	16.6617	16.5588		0.93592	0.61562	0.62554	0.5958		0.9354	0.7951	0.73635	0.76829
0.93721	48.5874	48.7366	47.778		0.9398	1.2916	1.23169	1.10923		0.93289	28.7841	28.0058	27.5327		0.93767	16.6838	16.6809	16.579		0.93758	0.61562	0.62625	0.5971		0.9374	0.79671	0.7369	0.76859
0.93923	48.7173	48.8658	47.9256		0.94197	1.29504	1.23554	1.11248		0.93444	28.7922	28.0227	27.5545		0.93949	16.7143	16.7146	16.6121		0.93904	0.61717	0.62637	0.59786		0.93901	0.79772	0.7389	0.77013
0.94055	48.7638	48.9175	48.0175		0.94361	1.29687	1.23664	1.11401		0.93626	28.8174	28.0384	27.5632		0.94096	16.7325	16.7322	16.6295		0.94073	0.61842	0.62588	0.59832		0.94045	0.79898	0.73978	0.77093
0.94192	48.829	48.9829	48.0686		0.94489	1.29634	1.23726	1.11522		0.93788	28.8273	28.0487	27.581		0.94262	16.7598	16.7595	16.6568		0.94224	0.61949	0.62757	0.59996		0.94219	0.80088	0.74063	0.77204
0.94346	48.9199	49.0694	48.1327		0.94638	1.29864	1.23914	1.11636		0.9395	28.8402	28.0715	27.6021		0.94425	16.785	16.7862	16.6841		0.94416	0.61983	0.62891	0.60129		0.94379	0.80082	0.741	0.77283
0.9455	49.0667	49.2148	48.248		0.94824	1.30292	1.24233	1.11915		0.94132	28.8612	28.0786	27.6106		0.94599	16.8157	16.8164	16.7129		0.94582	0.62151	0.63043	0.60174		0.9457	0.80213	0.7429	0.77467
0.94748	49.1912	49.3433	48.394		0.95033	1.30608	1.24578	1.12118		0.94282	28.8644	28.0938	27.63		0.94789	16.8479	16.8491	16.7462		0.94743	0.6222	0.63181	0.60194		0.94731	0.80378	0.74407	0.77665
0.94893	49.2557	49.4089	48.4895		0.95191	1.30684	1.24655	1.12209		0.94457	28.8864	28.1091	27.64		0.94922	16.8599	16.8621	16.7589		0.94915	0.62339	0.63364	0.60322		0.94886	0.80524	0.74537	0.77677
0.95034	49.325	49.4767	48.5549		0.95322	1.30817	1.24716	1.12338		0.94617	28.8941	28.1209	27.6618		0.9509	16.8878	16.8902	16.7874		0.95072	0.62376	0.63263	0.60346		0.95067	0.80622	0.7459	0.77754
0.95186	49.4126	49.5626	48.6186		0.95469	1.30947	1.2478	1.12522		0.94791	28.9108	28.1429	27.6722		0.95254	16.9133	16.9167	16.8124		0.95254	0.62503	0.63374	0.60553		0.95222	0.80703	0.74681	0.77941
0.95394	49.5645	49.7116	48.7311		0.95653	1.31317	1.25137	1.12777		0.94968	28.9278	28.1452	27.6777		0.95428	16.9429	16.9454	16.8431		0.95418	0.6263	0.63448	0.60688		0.954	0.8089	0.74852	0.78154
0.95585	49.6804	49.8307	48.8823		0.95867	1.31676	1.25548	1.13145		0.95116	28.9309	28.1563	27.6931		0.95627	16.9786	16.9815	16.8787		0.9558	0.6273	0.63564	0.6071		0.9557	0.81059	0.75038	0.78145
0.95721	49.7345	49.8864	48.9641		0.96018	1.31833	1.25733	1.13189		0.95282	28.9446	28.1729	27.7059		0.95757	16.9887	16.9917	16.8897		0.9576	0.62816	0.63656	0.60752		0.95726	0.81095	0.75028	0.78214
0.9587	49.8137	49.9641	49.023		0.9616	1.32006	1.25784	1.13315		0.95454	28.9601	28.1829	27.7218		0.95916	17.0149	17.0153	16.9139		0.95913	0.62904	0.63798	0.60828		0.95907	0.81218	0.75168	0.78392
0.9602	49.8981	50.0481	49.0991		0.96306	1.32127	1.25833	1.13362		0.9562	28.9724	28.2074	27.7414		0.96091	17.0433	17.0471	16.9444		0.96082	0.6305	0.63821	0.60893		0.96062	0.81341	0.75331	0.78608
0.96225	50.0459	50.1928	49.2085		0.96501	1.32492	1.26147	1.13718		0.95809	28.9981	28.2063	27.7363		0.96275	17.0755	17.0786	16.976		0.96255	0.63082	0.63979	0.60795		0.96235	0.81489	0.75482	0.78675
0.96411	50.154	50.3042	49.3478		0.96703	1.32718	1.26643	1.13982		0.95943	28.9887	28.2138	27.7535		0.96476	17.1103	17.1149	17.0129		0.96412	0.63271	0.64021	0.60739		0.96406	0.81628	0.75556	0.78774
0.96549	50.2138	50.3682	49.4339		0.96849	1.32804	1.26763	1.14136		0.96107	29.0063	28.2308	27.6462		0.96601	17.1159	17.1205	17.0192		0.96599	0.6336	0.64281	0.60872		0.96562	0.81667	0.75642	0.78902
0.96706	50.305	50.4508	49.5006		0.97002	1.33009	1.26799	1.14309		0.96274	29.0203	28.2496	27.7066		0.96746	17.1384	17.1435	17.0402		0.96757	0.63473	0.64265	0.60958		0.96738	0.81868	0.75807	0.79017
0.96853	50.3827	50.5325	49.5766		0.97149	1.33218	1.2696	1.14451		0.96453	29.0366	28.2764	27.7347		0.96924	17.1689	17.1758	17.0722		0.96909	0.63456	0.64255	0.61142		0.96901	0.81966	0.75979	0.79088
0.97051	50.5238	50.6716	49.679		0.97329	1.33459	1.2717	1.14673		0.96647	29.0561	28.272	27.7332		0.97112	17.2047	17.2103	17.1062		0.97084	0.6353	0.64329	0.61265		0.97053	0.8208	0.76045	0.79319
0.97238	50.6399	50.7866	49.8243		0.97528	1.33699	1.275	1.14889		0.96778	29.0447	28.2753	27.7542		0.97314	17.2417	17.2462	17.142		0.9725	0.63531	0.64299	0.61344		0.97227	0.82124	0.76135	0.79389
0.9738	50.7016	50.8524	49.9052		0.97678	1.33863	1.27638	1.14952		0.96935	29.0606	28.2994	27.7784		0.97436	17.246	17.2519	17.1477		0.97443	0.63623	0.64489	0.6134		0.97398	0.82298	0.76263	0.79551
0.9754	50.7956	50.9449	49.9785		0.97835	1.34025	1.27846	1.1517		0.97119	29.0817	28.3152	27.8016		0.97579	17.2675	17.2727	17.1674		0.97589	0.63659	0.64411	0.61445		0.97581	0.82439	0.76434	0.79529
0.97691	50.8773	51.0241	50.0654		0.97983	1.34222	1.28071	1.15309		0.97297	29.0989	28.3414	27.8212		0.97755	17.2994	17.3052	17.2008		0.97737	0.6379	0.64455	0.61477		0.97734	0.82574	0.76576	0.79737
0.97885	51.0117	51.1621	50.161		0.98153	1.344	1.28176	1.15564		0.97493	29.1234	28.3364	27.8085		0.97948	17.3336	17.3392	17.2356		0.9791	0.63856	0.64576	0.61492		0.97882	0.82622	0.76577	0.79924
0.98066	51.1181	51.2666	50.2964		0.98347	1.34712	1.28467	1.15822		0.97615	29.1074	28.3334	27.8248		0.98154	17.3715	17.3761	17.2728		0.9809	0.63975	0.64652	0.61686		0.98055	0.82756	0.76669	0.80046
0.98217	51.1953	51.3432	50.3822		0.98502	1.34888	1.28567	1.15965		0.97762	29.117	28.3528	27.8489		0.98268	17.3718	17.3785	17.2765		0.98273	0.64144	0.64711	0.61766		0.98231	0.82941	0.76899	0.80075
0.98384	51.2933	51.4428	50.4635		0.98663	1.35128	1.28746	1.16102		0.9794	29.1402	28.376	27.8788		0.98408	17.3937	17.3987	17.2955		0.98421	0.64152	0.64787	0.61797		0.98411	0.83158	0.77048	0.8021
0.98534	51.3704	51.5194	50.5548		0.98816	1.35165	1.2902	1.16198		0.98132	29.163	28.4025	27.8899		0.98591	17.4276	17.4336	17.3303		0.98556	0.64216	0.64792	0.61976		0.98568	0.83113	0.77096	0.80364
0.98721	51.4975	51.6446	50.6458		0.98989	1.35478	1.29166	1.16471		0.98327	29.1882	28.3956	27.8752		0.98789	17.4636	17.4692	17.367		0.9873	0.64293	0.6486	0.62061		0.98704	0.83206	0.77156	0.80509
0.98893	51.5965	51.7428	50.7678		0.99178	1.35849	1.29392	1.16687		0.98446	29.1689	28.3921	27.893		0.98975	17.4923	17.4993	17.3958		0.98904	0.64406	0.64977	0.62062		0.98871	0.83366	0.77307	0.8053
0.99047	51.6779	51.8274	50.8521		0.99335	1.3599	1.29566	1.16832		0.98594	29.1786	28.4141	27.9222		0.99099	17.4993	17.5067	17.4049		0.991	0.64506	0.65074	0.62174		0.99058	0.83571	0.77463	0.80675
0.99217	51.781	51.9298	50.9397		0.99497	1.36205	1.29843	1.17052		0.98779	29.2037	28.4409	27.9441		0.99235	17.5183	17.5253	17.4212		0.99256	0.64528	0.65026	0.62154		0.99247	0.83656	0.77519	0.80836
0.99376	51.8704	52.0138	51.0412		0.99661	1.36435	1.30062	1.17222		0.98976	29.229	28.4638	27.9441		0.99417	17.5526	17.5601	17.457		0.99389	0.64593	0.65126	0.62248		0.99401	0.83737	0.77667	0.80924
0.99551	51.9822	52.1319	51.1243		0.99827	1.36487	1.30269	1.17387		0.99161	29.2444	28.4543	27.9275		0.99614	17.5906	17.5975	17.4928		0.99564	0.64668	0.65182	0.62322		0.99534	0.83916	0.77749	0.81076
0.99721	52.081	52.2287	51.2454		1.00006	1.3679	1.30458	1.17629		0.99276	29.2258	28.4486	27.947		0.99804	17.6196	17.6275	17.5245		0.99746	0.64811	0.65264	0.6239		0.99711	0.84035	0.77887	0.81141

## Sheet: Fig 2e
Raw data of experimental displacement-force curves
Displacement (mm)	Fx (N)				Displacement (mm)	Fy (N)				Displacement (mm)	Fz (N)				Displacement (mm)	Fxz (N)				Displacement (mm)	Fyx (N)				Displacement (mm)	Fzy (N)
	#1	#2	#3			#1	#2	#3			#1	#2	#3			#1	#2	#3			#1	#2	#3			#1	#2	#3
0	0	0	0		0	0	0	0		0	0	0	0		0	0	0	0		0	0	0	0		0	0	0	0
9e-05	0.00032	0.00035	0.00013		0.00167	0.00139	0.0015	0.00018		0.00167	0.08149	0.0811	0.08296		9e-05	0	0.0006	0.00023		0.00013	6e-05	0.00017	0.00014		0.0001	0.00023	0.00038	0.00018
0.00055	0.00136	0.00037	0.00022		0.00301	0.00309	0.00264	0.00172		0.00345	0.16842	0.16461	0.16496		0.00043	0.00011	0.0006	0.00013		0.00046	0.00035	0.0002	0.00028		0.00046	0.00042	0.00052	0.00061
0.00054	0.00139	0.0008	0.00025		0.00441	0.00496	0.00408	0.00347		0.00505	0.24087	0.25137	0.25128		0.00072	0.00093	0.00115	0.00028		0.00055	0.00064	0.00057	0.00014		0.0006	0.0009	0.00047	0.00135
0.00137	0.00354	0.00084	0.0011		0.00613	0.00729	0.00715	0.00694		0.00671	0.31967	0.32285	0.32099		0.00094	0.00103	0.00129	0.00053		0.00147	0.00238	0.0011	0.00209		0.00091	0.00055	0.00052	0.00161
0.0062	0.01412	0.00103	0.00304		0.00825	0.01111	0.01036	0.00944		0.00846	0.40457	0.40156	0.40116		0.0023	0.00222	0.00295	0.00209		0.00618	0.00612	0.00708	0.00708		0.00268	0.00269	0.00523	0.00676
0.00776	0.01577	0.00119	0.00402		0.00984	0.01263	0.01165	0.01034		0.01003	0.47601	0.48634	0.48326		0.00735	0.00829	0.00824	0.00765		0.00778	0.00783	0.00884	0.01009		0.0074	0.00733	0.00688	0.00887
0.0086	0.01727	0.00137	0.00428		0.01131	0.01427	0.01357	0.01202		0.01167	0.555	0.55642	0.55515		0.00862	0.00958	0.00984	0.00907		0.00922	0.00925	0.00961	0.0111		0.0086	0.00806	0.00824	0.00923
0.01088	0.02181	0.00166	0.005		0.01281	0.01568	0.01564	0.01341		0.01334	0.63572	0.63844	0.63709		0.0094	0.00991	0.01011	0.00956		0.01142	0.01125	0.01071	0.01276		0.00986	0.0092	0.01042	0.01072
0.01264	0.02458	0.0015	0.00689		0.01443	0.01815	0.01748	0.01628		0.01507	0.72154	0.71746	0.71491		0.01138	0.01179	0.01195	0.01177		0.01279	0.0115	0.01204	0.01362		0.01164	0.01076	0.01204	0.01224
0.01394	0.02667	0.00184	0.00775		0.0165	0.02192	0.02106	0.01891		0.0168	0.80467	0.80378	0.79952		0.01325	0.014	0.01394	0.01323		0.01433	0.01234	0.01389	0.01487		0.01316	0.01281	0.01318	0.01328
0.01551	0.02903	0.0023	0.0086		0.0181	0.02362	0.02272	0.01994		0.01828	0.86812	0.88508	0.88045		0.01509	0.0153	0.01589	0.01516		0.01596	0.01326	0.01576	0.01692		0.01484	0.01474	0.01448	0.01641
0.01726	0.03208	0.00226	0.00961		0.01963	0.02522	0.02492	0.02217		0.01993	0.94849	0.95123	0.947		0.01653	0.0162	0.01689	0.01671		0.01788	0.01541	0.017	0.01799		0.01682	0.01562	0.01617	0.01782
0.01922	0.03621	0.00225	0.01132		0.02119	0.02704	0.02657	0.02334		0.02163	1.03063	1.02899	1.02698		0.01809	0.01812	0.01789	0.01752		0.01961	0.01733	0.01833	0.01916		0.0184	0.01725	0.01712	0.01849
0.02103	0.03885	0.00248	0.01302		0.02279	0.02969	0.02872	0.02637		0.02334	1.11393	1.11398	1.10766		0.01978	0.02095	0.01954	0.01927		0.02108	0.01819	0.02007	0.02048		0.01985	0.01788	0.01821	0.02003
0.0223	0.03994	0.0021	0.0146		0.02475	0.03228	0.0318	0.02839		0.02518	1.20737	1.19668	1.1915		0.02169	0.02277	0.0216	0.02108		0.02265	0.01986	0.02134	0.0217		0.02153	0.01963	0.02071	0.02134
0.02383	0.04243	0.00204	0.01587		0.02634	0.03455	0.03373	0.03017		0.02661	1.26496	1.28794	1.28171		0.02349	0.02432	0.02351	0.02308		0.0242	0.02095	0.02335	0.02315		0.02324	0.0209	0.02243	0.0231
0.02565	0.04464	0.00226	0.01707		0.02795	0.03683	0.03595	0.03184		0.02819	1.33935	1.346	1.33998		0.02484	0.02547	0.02432	0.02371		0.02616	0.02438	0.02532	0.02527		0.02522	0.02318	0.02378	0.02431
0.02764	0.04813	0.00261	0.01868		0.0296	0.03765	0.0375	0.03335		0.02991	1.42338	1.41949	1.41466		0.02645	0.02625	0.02557	0.02502		0.02793	0.02485	0.02656	0.02654		0.02675	0.02456	0.02497	0.02535
0.02941	0.05092	0.00258	0.02094		0.03114	0.03922	0.03971	0.03614		0.03172	1.51328	1.50646	1.49835		0.02822	0.028	0.02726	0.02708		0.0294	0.02596	0.02759	0.02753		0.02818	0.02528	0.02574	0.02752
0.03063	0.0523	0.00295	0.02279		0.03308	0.04254	0.04176	0.03838		0.03353	1.60203	1.59813	1.58822		0.03003	0.02981	0.0285	0.02865		0.03101	0.02824	0.02867	0.02951		0.02983	0.02631	0.02724	0.02917
0.03222	0.05504	0.00294	0.02384		0.03473	0.04453	0.04349	0.04018		0.03488	1.65382	1.68033	1.67368		0.03175	0.03106	0.03188	0.02952		0.03258	0.0288	0.03043	0.03113		0.0316	0.0275	0.02847	0.03074
0.03408	0.05846	0.0027	0.02514		0.03631	0.04626	0.04581	0.04265		0.03648	1.73109	1.73456	1.72719		0.03314	0.03254	0.03255	0.03139		0.03442	0.02954	0.03147	0.03283		0.03359	0.02929	0.03066	0.03197
0.036	0.06079	0.00292	0.02746		0.03804	0.0494	0.04795	0.04385		0.03823	1.81839	1.81315	1.80556		0.03475	0.03356	0.03412	0.0328		0.0362	0.03018	0.03259	0.03387		0.03506	0.03013	0.0318	0.03264
0.03767	0.06378	0.0028	0.03032		0.03955	0.05038	0.04935	0.04645		0.04011	1.91504	1.90089	1.89148		0.0365	0.03532	0.03566	0.03387		0.0377	0.03172	0.03448	0.0342		0.03656	0.03167	0.03324	0.03411
0.03894	0.06533	0.00307	0.03249		0.04142	0.05337	0.05249	0.04732		0.04192	2.00318	1.99715	1.98696		0.03835	0.03676	0.03681	0.03559		0.03937	0.03304	0.03543	0.03628		0.03833	0.03411	0.03473	0.03569
0.04051	0.06786	0.00336	0.03439		0.04305	0.05557	0.05399	0.04899		0.04324	2.0516	2.08407	2.07585		0.04005	0.0379	0.03868	0.03811		0.04086	0.03408	0.03787	0.03714		0.04011	0.0348	0.03642	0.03694
0.04231	0.07108	0.00343	0.03573		0.04474	0.0579	0.05645	0.05152		0.04483	2.12935	2.13292	2.12174		0.04148	0.03954	0.03946	0.03901		0.04269	0.03479	0.03918	0.03826		0.04194	0.03633	0.03755	0.03935
0.0443	0.07418	0.00354	0.03839		0.0465	0.05946	0.05876	0.05253		0.04657	2.21522	2.20921	2.19885		0.04312	0.03997	0.04107	0.04096		0.04449	0.03671	0.0405	0.0396		0.04339	0.03752	0.03841	0.0407
0.04599	0.07633	0.00386	0.04123		0.04793	0.06178	0.06029	0.0544		0.04854	2.31808	2.29905	2.2881		0.04484	0.04224	0.0422	0.04208		0.04602	0.0374	0.04156	0.04164		0.04493	0.03848	0.03956	0.0414
0.04726	0.07811	0.00371	0.04414		0.04972	0.06405	0.06306	0.05682		0.05036	2.40276	2.39913	2.38882		0.04672	0.04366	0.04388	0.04325		0.04776	0.03862	0.04284	0.04268		0.0466	0.03919	0.04193	0.04305
0.04875	0.08014	0.00427	0.04566		0.0513	0.06608	0.06458	0.0585		0.05158	2.44246	2.48406	2.47249		0.04834	0.04442	0.0454	0.04471		0.0493	0.04019	0.04428	0.04429		0.04844	0.04051	0.04369	0.0443
0.0506	0.0834	0.00465	0.04749		0.05302	0.06858	0.06752	0.0613		0.05318	2.51961	2.52257	2.50988		0.04981	0.04616	0.04571	0.04597		0.0511	0.04146	0.04608	0.04557		0.05027	0.04216	0.04449	0.04555
0.05274	0.08665	0.0052	0.05008		0.05489	0.07117	0.07006	0.06301		0.05499	2.60902	2.60103	2.58829		0.05147	0.04703	0.04728	0.04729		0.05285	0.04285	0.04791	0.04739		0.05166	0.044	0.0452	0.0462
0.05427	0.08817	0.00555	0.05254		0.05629	0.0721	0.071	0.06451		0.05696	2.70998	2.69074	2.67925		0.05311	0.0489	0.04851	0.04866		0.0544	0.04391	0.04944	0.0486		0.0532	0.04488	0.04652	0.04746
0.05559	0.09067	0.00602	0.05445		0.05791	0.07457	0.07345	0.0663		0.05865	2.78599	2.79414	2.77936		0.05494	0.0497	0.05041	0.0502		0.05615	0.0447	0.05	0.04904		0.05487	0.04573	0.04801	0.04977
0.05713	0.09238	0.0056	0.05707		0.05959	0.07721	0.07603	0.06844		0.05991	2.83053	2.86465	2.85266		0.05658	0.05126	0.05117	0.05092		0.05778	0.04735	0.05298	0.05215		0.05666	0.04716	0.04907	0.05163
0.05905	0.09614	0.00663	0.05854		0.06129	0.07928	0.07788	0.07126		0.06145	2.90508	2.91156	2.89698		0.05809	0.05253	0.05225	0.05246		0.05944	0.04827	0.05396	0.05483		0.05845	0.04877	0.05068	0.05233
0.06103	0.09887	0.00771	0.0612		0.06319	0.08212	0.08092	0.0727		0.0633	3.00015	2.98523	2.97179		0.05979	0.05382	0.05449	0.05329		0.06114	0.05009	0.05497	0.05499		0.05995	0.04961	0.05253	0.0535
0.06259	0.10097	0.00822	0.06427		0.06457	0.0836	0.08231	0.07409		0.06526	3.10059	3.0818	3.06787		0.06147	0.05477	0.05539	0.05469		0.06279	0.05163	0.05566	0.05619		0.0615	0.05056	0.05368	0.055
0.064	0.10303	0.00924	0.067		0.06614	0.08541	0.08426	0.07586		0.06699	3.1771	3.18198	3.16808		0.06331	0.05653	0.05703	0.05649		0.06456	0.05195	0.0571	0.05783		0.06319	0.05203	0.05533	0.05619
0.06548	0.1054	0.01012	0.06856		0.06784	0.08786	0.08662	0.07821		0.06822	3.21825	3.25629	3.24138		0.06496	0.0584	0.0582	0.05743		0.06605	0.05299	0.05802	0.05887		0.06495	0.05379	0.05604	0.05779
0.06736	0.10737	0.01165	0.07066		0.06959	0.09029	0.08915	0.08094		0.06972	3.28941	3.29795	3.2831		0.06651	0.05926	0.05982	0.05868		0.06764	0.05403	0.06054	0.06008		0.06675	0.05529	0.05718	0.05873
0.06945	0.10993	0.01254	0.07362		0.07156	0.09362	0.09196	0.08291		0.07166	3.39232	3.37103	3.35548		0.06824	0.06022	0.06104	0.06017		0.0694	0.05457	0.06085	0.06077		0.06826	0.05601	0.05869	0.06061
0.07092	0.112	0.01345	0.07645		0.07294	0.09455	0.09163	0.08344		0.07357	3.48562	3.46902	3.45597		0.06993	0.06197	0.06199	0.06157		0.07101	0.05664	0.06255	0.0622		0.06985	0.05737	0.05954	0.06189
0.07235	0.11379	0.01469	0.07879		0.0744	0.0961	0.09375	0.08582		0.07515	3.5518	3.56679	3.55065		0.07163	0.06324	0.06346	0.06265		0.07281	0.05789	0.06366	0.06367		0.07156	0.05848	0.06065	0.06355
0.07383	0.11626	0.01569	0.08037		0.07612	0.09869	0.09585	0.0879		0.07654	3.60665	3.63507	3.6148		0.07323	0.06398	0.06548	0.0644		0.0745	0.05902	0.06469	0.06535		0.07332	0.05997	0.0633	0.0645
0.07571	0.11925	0.01723	0.08252		0.0779	0.10172	0.09832	0.09106		0.07797	3.66975	3.68485	3.67031		0.07491	0.0669	0.06618	0.06501		0.07595	0.06041	0.06546	0.06549		0.07503	0.06058	0.06452	0.06565
0.07779	0.12193	0.01871	0.08552		0.07998	0.10491	0.10185	0.09276		0.07979	3.76514	3.75159	3.73312		0.07667	0.06803	0.06733	0.06678		0.07763	0.06238	0.06798	0.06762		0.07658	0.06262	0.0653	0.06693
0.07924	0.12424	0.01946	0.08828		0.08131	0.1059	0.10275	0.0934		0.08184	3.87182	3.84452	3.82711		0.07824	0.06969	0.06893	0.06785		0.07931	0.06307	0.06934	0.06856		0.0782	0.06387	0.06668	0.06779
0.08073	0.12583	0.02181	0.09058		0.08269	0.10705	0.1041	0.09574		0.08353	3.94586	3.9538	3.93624		0.07993	0.07045	0.06974	0.06929		0.08123	0.06426	0.07049	0.07059		0.08003	0.06495	0.06754	0.06966
0.0823	0.12785	0.02407	0.09265		0.08448	0.11002	0.10684	0.09851		0.08486	3.99478	4.02566	4.00628		0.08156	0.07194	0.07131	0.06993		0.08278	0.06501	0.07201	0.07121		0.08167	0.06639	0.06911	0.07158
0.08408	0.13098	0.02593	0.0944		0.08637	0.1124	0.10952	0.10152		0.08631	4.0606	4.07441	4.05524		0.08319	0.07357	0.07291	0.072		0.08422	0.06589	0.07432	0.07195		0.08336	0.06752	0.06972	0.07252
0.08598	0.13399	0.0278	0.09715		0.08836	0.11616	0.11273	0.10304		0.0882	4.16036	4.14012	4.12174		0.08502	0.0743	0.07419	0.07335		0.08588	0.06637	0.07566	0.07381		0.08498	0.06809	0.07092	0.0739
0.08749	0.13591	0.02947	0.10024		0.0897	0.11658	0.11349	0.10347		0.09024	4.26566	4.24159	4.22347		0.08663	0.07572	0.07507	0.07427		0.08771	0.06938	0.07727	0.07496		0.08675	0.06998	0.07339	0.07524
0.08904	0.13767	0.03231	0.10237		0.09105	0.11814	0.1148	0.10597		0.0919	4.33515	4.34833	4.32883		0.08818	0.07757	0.07625	0.07539		0.08952	0.07084	0.07859	0.07707		0.08841	0.0702	0.07464	0.07618
0.09056	0.13993	0.03468	0.10433		0.0929	0.12111	0.11793	0.1083		0.09323	4.38528	4.41418	4.3921		0.08985	0.07769	0.07782	0.07646		0.09124	0.07229	0.07946	0.07833		0.09004	0.07155	0.07587	0.07716
0.09233	0.14283	0.0374	0.10702		0.09481	0.12397	0.12072	0.11156		0.09466	4.44793	4.46585	4.4459		0.09158	0.07929	0.07885	0.07841		0.09249	0.07317	0.08049	0.07938		0.09176	0.07368	0.07683	0.07834
0.09421	0.14566	0.03961	0.10922		0.09682	0.12692	0.12376	0.11308		0.09657	4.55082	4.52887	4.50868		0.0934	0.08096	0.08054	0.07938		0.09417	0.07433	0.08157	0.08115		0.09335	0.07541	0.07775	0.07967
0.09574	0.14754	0.04132	0.11212		0.09805	0.12746	0.12455	0.11266		0.09871	4.66097	4.63156	4.61308		0.09491	0.08175	0.0816	0.08011		0.09603	0.07531	0.08263	0.08265		0.09508	0.07602	0.07945	0.08193
0.09732	0.1502	0.04449	0.11391		0.09932	0.12896	0.12546	0.11322		0.10025	4.71803	4.74367	4.72041		0.09647	0.08277	0.08239	0.08112		0.09803	0.07677	0.08487	0.08428		0.09689	0.07703	0.08036	0.08334
0.09887	0.15211	0.047	0.11685		0.10117	0.13119	0.12844	0.11687		0.10163	4.7729	4.79856	4.77462		0.09814	0.08424	0.08389	0.0828		0.09962	0.07767	0.08611	0.08507		0.09836	0.078	0.08171	0.08398
0.10063	0.15528	0.04997	0.119		0.10311	0.13392	0.13152	0.12007		0.10313	4.83826	4.8527	4.83115		0.09992	0.08546	0.08512	0.08566		0.10085	0.07863	0.08683	0.08639		0.09995	0.07923	0.08305	0.08494
0.10259	0.15757	0.05214	0.12147		0.1051	0.13681	0.13443	0.1209		0.10496	4.93234	4.91875	4.89621		0.10169	0.08749	0.08593	0.08654		0.1026	0.08021	0.08829	0.088		0.10164	0.07989	0.08464	0.08629
0.10416	0.15987	0.05335	0.1236		0.10635	0.13691	0.13511	0.12174		0.107	5.03785	5.01343	4.9916		0.10325	0.08798	0.08778	0.08796		0.10443	0.08118	0.08938	0.0884		0.10334	0.08148	0.08568	0.08757
0.10572	0.16203	0.05631	0.12614		0.10766	0.13852	0.13625	0.1238		0.10851	5.09451	5.11631	5.09503		0.10467	0.08882	0.08853	0.08872		0.1065	0.08253	0.09096	0.0911		0.10516	0.08287	0.08682	0.0886
0.10728	0.1641	0.0595	0.1283		0.10939	0.14083	0.13879	0.12621		0.10999	5.15967	5.17715	5.15377		0.10633	0.09082	0.09139	0.08992		0.10804	0.08289	0.09221	0.09188		0.10658	0.08467	0.08771	0.08947
0.10901	0.16707	0.06278	0.13073		0.11141	0.14473	0.14246	0.12979		0.11146	5.22298	5.23899	5.21506		0.10822	0.09216	0.09245	0.09152		0.1092	0.0845	0.09357	0.09293		0.10816	0.08498	0.08906	0.09186
0.11085	0.16846	0.06482	0.1329		0.11337	0.1476	0.14517	0.13097		0.1133	5.31817	5.30492	5.28048		0.11011	0.09366	0.09383	0.09269		0.1109	0.08587	0.09448	0.09313		0.10996	0.08689	0.09028	0.09334
0.11242	0.17062	0.06658	0.13576		0.11468	0.14848	0.14559	0.13159		0.11524	5.41404	5.39927	5.37597		0.11163	0.09483	0.09491	0.09357		0.11277	0.08702	0.09541	0.09489		0.11171	0.08783	0.09165	0.0945
0.11407	0.17276	0.0695	0.13803		0.11596	0.1493	0.14586	0.13368		0.11679	5.47652	5.49899	5.46766		0.11306	0.09589	0.09588	0.09478		0.11486	0.08842	0.09761	0.0964		0.1135	0.08889	0.09393	0.09561
0.11573	0.1756	0.07278	0.14023		0.11771	0.15198	0.14832	0.13583		0.11827	5.539	5.55647	5.53084		0.11469	0.09649	0.09756	0.09617		0.11635	0.08963	0.09906	0.09742		0.11491	0.08971	0.09454	0.09621
0.11736	0.17837	0.07547	0.14158		0.11976	0.15558	0.15185	0.13949		0.11973	5.60102	5.62246	5.59611		0.11666	0.09849	0.099	0.09783		0.11746	0.08966	0.10047	0.09762		0.11646	0.09072	0.09581	0.09751
0.11916	0.18071	0.07755	0.14342		0.12173	0.15816	0.15451	0.1412		0.12155	5.69576	5.68205	5.65491		0.11855	0.10023	0.10027	0.0994		0.11913	0.09091	0.10208	0.09881		0.11824	0.09216	0.09701	0.09908
0.12073	0.18277	0.0795	0.14593		0.12304	0.15917	0.15566	0.14109		0.12359	5.79908	5.77903	5.75168		0.11999	0.10105	0.10139	0.10039		0.1211	0.09143	0.10379	0.10068		0.12014	0.09383	0.09819	0.1007
0.12246	0.18572	0.08195	0.14807		0.12429	0.16017	0.15618	0.14294		0.12506	5.85285	5.88063	5.85247		0.12133	0.10202	0.10215	0.10074		0.12315	0.09575	0.10542	0.10219		0.12185	0.09497	0.09889	0.10221
0.12415	0.1877	0.08551	0.15034		0.12604	0.16323	0.15902	0.14613		0.12661	5.92001	5.93528	5.90535		0.12309	0.10302	0.10341	0.10266		0.12465	0.09649	0.106	0.10295		0.12319	0.09592	0.10035	0.10325
0.12571	0.19015	0.08764	0.15287		0.12812	0.16685	0.16254	0.14995		0.12811	5.98386	6.00188	5.97407		0.125	0.10466	0.10478	0.10395		0.12582	0.09602	0.1074	0.10383		0.12477	0.09666	0.10145	0.10377
0.12747	0.19252	0.08878	0.15497		0.13001	0.16935	0.16552	0.15119		0.12985	6.07176	6.06652	6.03656		0.12696	0.10598	0.10639	0.10561		0.12743	0.09777	0.10726	0.10556		0.12659	0.0981	0.10302	0.10559
0.12915	0.19503	0.09082	0.15685		0.13143	0.17061	0.16649	0.1514		0.13178	6.16654	6.15353	6.12549		0.12828	0.10663	0.10704	0.10626		0.12938	0.09982	0.10931	0.10644		0.12851	0.09909	0.1052	0.10676
0.13088	0.19768	0.09385	0.15947		0.13268	0.17136	0.16743	0.15307		0.13335	6.23223	6.24971	6.2186		0.12957	0.10886	0.10756	0.10713		0.13147	0.10007	0.11181	0.10829		0.13031	0.10042	0.10604	0.10769
0.13255	0.20032	0.09709	0.16177		0.13441	0.17405	0.16998	0.15636		0.13496	6.30402	6.31616	6.28291		0.13134	0.11064	0.10897	0.10778		0.13298	0.10174	0.11254	0.1096		0.13153	0.1013	0.10669	0.10828
0.13399	0.20213	0.10007	0.16475		0.13657	0.17796	0.17393	0.15962		0.13655	6.37263	6.38506	6.35715		0.13333	0.11153	0.11123	0.11007		0.13416	0.10267	0.11315	0.11025		0.13314	0.10288	0.10797	0.11085
0.13567	0.20479	0.10201	0.16691		0.13835	0.17988	0.17618	0.16031		0.13827	6.45715	6.45539	6.42452		0.13529	0.11396	0.11224	0.11198		0.13573	0.10342	0.11481	0.11174		0.13509	0.1044	0.10948	0.11223
0.13746	0.20728	0.10415	0.16847		0.13971	0.181	0.17681	0.16143		0.14018	6.54984	6.5407	6.50917		0.13663	0.11448	0.11267	0.11191		0.13766	0.1046	0.11522	0.11318		0.13701	0.10569	0.11058	0.11362
0.13908	0.20972	0.10659	0.17107		0.14113	0.18261	0.17862	0.16305		0.1417	6.61105	6.63213	6.60082		0.13795	0.11493	0.11393	0.11276		0.13974	0.10536	0.11669	0.11485		0.13857	0.10636	0.11151	0.1144
0.14092	0.2124	0.11015	0.17367		0.14282	0.1848	0.18045	0.16656		0.14334	6.68536	6.69466	6.66054		0.13964	0.11659	0.11547	0.11437		0.14126	0.10718	0.11771	0.11613		0.1399	0.10675	0.11211	0.11474
0.14227	0.21386	0.11293	0.17635		0.14495	0.18873	0.18473	0.16902		0.14502	6.75923	6.76534	6.73523		0.14169	0.11847	0.11722	0.11627		0.14256	0.1072	0.11911	0.11646		0.14145	0.10815	0.11459	0.11629
0.14392	0.2166	0.11444	0.17859		0.14659	0.19092	0.18641	0.17005		0.14669	6.83592	6.84342	6.81118		0.14365	0.11994	0.11832	0.11689		0.14406	0.1079	0.1211	0.11781		0.14327	0.10926	0.11618	0.11801
0.14561	0.21932	0.11663	0.17984		0.14803	0.19206	0.18771	0.17148		0.1485	6.92035	6.91977	6.88761		0.14492	0.12009	0.11948	0.11788		0.14602	0.10915	0.12255	0.11998		0.14535	0.11066	0.11686	0.11892
0.14749	0.22199	0.11935	0.18207		0.14948	0.19382	0.18893	0.17153		0.15008	6.98514	7.00353	6.96934		0.14623	0.12164	0.11996	0.11867		0.14817	0.11127	0.12383	0.12128		0.14693	0.11265	0.11781	0.12076
0.14935	0.22381	0.12253	0.18513		0.1511	0.19596	0.19191	0.17444		0.15179	7.06386	7.06743	7.03454		0.14795	0.12236	0.12144	0.12043		0.14961	0.11255	0.12421	0.1217		0.14815	0.11334	0.1186	0.12174
0.15066	0.22558	0.12509	0.18795		0.15315	0.19941	0.19494	0.17733		0.15342	7.13504	7.14752	7.11236		0.14997	0.12416	0.12313	0.12183		0.15093	0.11309	0.12562	0.1229		0.14965	0.11413	0.11956	0.12231
0.15219	0.2282	0.12715	0.18965		0.15486	0.20185	0.1957	0.17878		0.15499	7.20372	7.21715	7.18239		0.15188	0.12527	0.12474	0.12281		0.15247	0.11431	0.12765	0.12545		0.15151	0.11564	0.1212	0.1243
0.15402	0.23043	0.12988	0.19146		0.15629	0.20297	0.19728	0.18008		0.15671	7.28324	7.28627	7.25427		0.15323	0.1257	0.12516	0.12409		0.1545	0.11706	0.1294	0.12617		0.15358	0.11675	0.12286	0.12532
0.15591	0.23386	0.13176	0.194		0.15784	0.20485	0.19878	0.18169		0.15837	7.35829	7.3681	7.33254		0.15457	0.12678	0.12639	0.12476		0.15657	0.11799	0.13067	0.12808		0.15519	0.11792	0.124	0.12599
0.15771	0.23538	0.13525	0.19625		0.15939	0.20614	0.20104	0.18462		0.16007	7.43618	7.44302	7.40808		0.15624	0.12814	0.12765	0.12625		0.15786	0.11856	0.13189	0.12902		0.15647	0.11872	0.12524	0.1273
0.159	0.23693	0.13738	0.19926		0.16141	0.209	0.20422	0.18732		0.16182	7.51655	7.51889	7.4838		0.15833	0.1301	0.12923	0.12883		0.15938	0.11968	0.13262	0.13011		0.15797	0.11963	0.12618	0.12864
0.16052	0.23881	0.13968	0.20086		0.16312	0.21143	0.20624	0.18813		0.16326	7.57227	7.59949	7.56181		0.16035	0.13137	0.13047	0.1306		0.16079	0.12086	0.13368	0.13092		0.15987	0.12149	0.12795	0.13099
0.16232	0.24159	0.1423	0.20206		0.1646	0.21293	0.20818	0.19002		0.16497	7.6527	7.65681	7.62108		0.16163	0.13225	0.13128	0.13083		0.16271	0.12161	0.13533	0.13236		0.16194	0.12299	0.1288	0.13204
0.16431	0.24441	0.14418	0.20482		0.16618	0.21463	0.20999	0.19139		0.16661	7.72635	7.73603	7.69917		0.16294	0.13293	0.13153	0.13166		0.16472	0.12336	0.13709	0.13408		0.16351	0.12407	0.12978	0.13293
0.16612	0.24736	0.14759	0.20796		0.16775	0.21659	0.21173	0.19431		0.16835	7.80697	7.80917	7.77262		0.16464	0.13416	0.13362	0.13285		0.16612	0.12485	0.13827	0.13448		0.16485	0.12396	0.13101	0.13333
0.1673	0.24902	0.15026	0.21025		0.16971	0.21988	0.21519	0.19654		0.1702	7.89471	7.8906	7.85355		0.16681	0.13643	0.13501	0.13495		0.16764	0.12538	0.13919	0.13578		0.16632	0.12547	0.13141	0.13449
0.16881	0.25059	0.15211	0.21166		0.17136	0.22156	0.2166	0.1979		0.17157	7.94335	7.97804	7.93694		0.16864	0.13738	0.13604	0.13601		0.16913	0.12679	0.14075	0.13689		0.16824	0.12666	0.1348	0.13625
0.17067	0.2538	0.15452	0.21308		0.1729	0.22374	0.21881	0.19993		0.1732	8.0166	8.02525	7.98605		0.16987	0.13797	0.13729	0.13706		0.17103	0.12806	0.14094	0.13789		0.17029	0.128	0.1358	0.13718
0.17273	0.25725	0.15682	0.21594		0.17461	0.22604	0.22094	0.2016		0.17489	8.09303	8.1014	8.06206		0.17141	0.1392	0.13815	0.13796		0.17302	0.12948	0.14204	0.13962		0.1718	0.12988	0.13609	0.13815
0.17446	0.25926	0.15959	0.21889		0.17612	0.22733	0.22228	0.20398		0.17659	8.17035	8.17634	8.13628		0.17301	0.13992	0.13953	0.13916		0.17439	0.12966	0.14324	0.14012		0.17308	0.13017	0.13712	0.14035
0.17564	0.26087	0.16225	0.22139		0.17807	0.23083	0.22564	0.20655		0.17853	8.26673	8.25396	8.21353		0.17509	0.14246	0.14071	0.1412		0.17599	0.13073	0.14444	0.1415		0.17463	0.13104	0.13791	0.14119
0.17718	0.26326	0.16437	0.22289		0.17972	0.23243	0.22748	0.20798		0.17987	8.31024	8.34835	8.30722		0.17691	0.14265	0.14231	0.14215		0.17752	0.13163	0.14592	0.1433		0.17655	0.13279	0.13985	0.14309
0.17901	0.26564	0.16695	0.22432		0.18124	0.23416	0.22932	0.20994		0.18147	8.3827	8.39429	8.35242		0.17817	0.14405	0.14281	0.14272		0.17933	0.13278	0.14724	0.1438		0.1787	0.1342	0.14109	0.14444
0.181	0.26922	0.16942	0.2265		0.18302	0.23694	0.23178	0.21173		0.18319	8.46338	8.46698	8.42443		0.17971	0.14539	0.14431	0.14371		0.18127	0.13455	0.14877	0.14485		0.18013	0.13499	0.1412	0.14488
0.18277	0.27145	0.17227	0.22958		0.18456	0.23843	0.23336	0.21403		0.18506	8.55363	8.54704	8.50763		0.18136	0.1462	0.14629	0.14479		0.18274	0.13521	0.14993	0.1468		0.18158	0.13518	0.1437	0.14583
0.184	0.27274	0.1748	0.23226		0.1864	0.24147	0.23619	0.2161		0.18701	8.64651	8.63841	8.59374		0.18345	0.14855	0.1481	0.14648		0.1843	0.13581	0.15126	0.14711		0.18312	0.13662	0.1445	0.147
0.18541	0.2752	0.17545	0.23223		0.18807	0.24346	0.23813	0.21749		0.18821	8.67863	8.73045	8.68674		0.18518	0.14952	0.14955	0.14749		0.18593	0.13611	0.15358	0.14904		0.18501	0.1387	0.14646	0.14848
0.18724	0.27758	0.17834	0.23412		0.18967	0.24544	0.24024	0.21937		0.1898	8.75176	8.76331	8.71856		0.18648	0.14997	0.15009	0.14873		0.18761	0.13843	0.15488	0.15068		0.18712	0.14033	0.14738	0.15089
0.18932	0.28098	0.1802	0.23632		0.19148	0.24777	0.24282	0.22216		0.19155	8.83248	8.83701	8.79296		0.18816	0.15137	0.15131	0.15019		0.18949	0.13987	0.15592	0.15201		0.18852	0.14101	0.14745	0.15126
0.19101	0.28313	0.18275	0.23948		0.19305	0.24959	0.24442	0.22331		0.19349	8.92674	8.91593	8.8722		0.18974	0.15209	0.15234	0.15087		0.19106	0.1417	0.15737	0.15218		0.18989	0.14139	0.14874	0.15213
0.1923	0.2848	0.18551	0.24191		0.19468	0.25196	0.24521	0.22509		0.19541	9.01553	9.0116	8.96825		0.19179	0.15399	0.15386	0.15222		0.1927	0.14206	0.15884	0.15363		0.19145	0.14242	0.14994	0.15317
0.1937	0.2865	0.18771	0.24345		0.19633	0.25381	0.24721	0.22771		0.1966	9.04601	9.10222	9.05333		0.1935	0.15463	0.15474	0.15378		0.19441	0.14331	0.15955	0.15676		0.19341	0.14392	0.15168	0.15481
0.19551	0.28929	0.19043	0.24489		0.19799	0.25616	0.24948	0.22933		0.19813	9.11406	9.12883	9.08237		0.19482	0.15589	0.15652	0.15425		0.19603	0.14435	0.16073	0.15694		0.19542	0.1453	0.15358	0.15594
0.19766	0.29323	0.1923	0.24744		0.19981	0.25898	0.25196	0.23102		0.19995	9.1993	9.20026	9.15427		0.19647	0.15808	0.15679	0.15507		0.19791	0.14591	0.16228	0.1596		0.19672	0.14542	0.15433	0.15664
0.19934	0.29561	0.19505	0.25015		0.2013	0.26007	0.2535	0.23183		0.20186	9.29084	9.28675	9.23611		0.19799	0.15936	0.15803	0.15629		0.19946	0.14651	0.16178	0.1598		0.19828	0.14782	0.15499	0.15754
0.2007	0.29629	0.19673	0.25277		0.20286	0.26199	0.25566	0.23338		0.20378	9.3805	9.37296	9.32728		0.2	0.16131	0.15971	0.15812		0.20111	0.14752	0.16337	0.16127		0.19976	0.14851	0.15605	0.15978
0.20206	0.29887	0.19953	0.25457		0.20463	0.26464	0.25771	0.23565		0.20491	9.40661	9.46659	9.41788		0.20169	0.16201	0.16051	0.15921		0.20287	0.14886	0.16423	0.16211		0.2016	0.14953	0.1575	0.16136
0.20388	0.30151	0.2026	0.25593		0.20628	0.26688	0.25976	0.23767		0.20644	9.47659	9.49418	9.44266		0.20308	0.16323	0.16181	0.16032		0.20441	0.15005	0.16598	0.16318		0.20367	0.1512	0.15864	0.16215
0.20604	0.30494	0.20444	0.25789		0.2081	0.26944	0.26294	0.24032		0.20829	9.56488	9.56273	9.51435		0.2048	0.16393	0.16313	0.16139		0.20619	0.15049	0.16692	0.16538		0.20504	0.1518	0.15921	0.16297
0.20764	0.30689	0.20624	0.26123		0.2097	0.27112	0.26362	0.24084		0.21022	9.65744	9.65271	9.60071		0.20643	0.16561	0.16377	0.16259		0.20779	0.15189	0.16774	0.16632		0.20659	0.15281	0.16049	0.16418
0.209	0.30733	0.20849	0.26368		0.21116	0.2729	0.26572	0.24336		0.21198	9.73258	9.74397	9.69304		0.20833	0.16705	0.16561	0.16555		0.20946	0.15266	0.1689	0.1669		0.20813	0.15351	0.16266	0.1654
0.21041	0.3095	0.21109	0.26493		0.21283	0.2751	0.26795	0.245		0.21326	9.77123	9.81973	9.77123		0.2101	0.16758	0.16642	0.1665		0.21129	0.15458	0.17021	0.16861		0.20996	0.15474	0.16413	0.16677
0.21226	0.31233	0.21352	0.26689		0.21458	0.27765	0.27029	0.24743		0.21469	9.83138	9.85981	9.80496		0.2115	0.16838	0.16758	0.16702		0.21271	0.15478	0.17298	0.17		0.21188	0.15629	0.16468	0.16765
0.21437	0.3153	0.21579	0.26898		0.2165	0.2802	0.27358	0.24992		0.21652	9.91977	9.91899	9.86787		0.21321	0.17004	0.16867	0.16803		0.21435	0.15564	0.17449	0.17159		0.21335	0.15765	0.1656	0.16807
0.21594	0.31766	0.21777	0.27177		0.21807	0.28223	0.27516	0.25082		0.21855	10.0187	10.0059	9.95175		0.21484	0.17074	0.17002	0.16934		0.21606	0.15738	0.17568	0.17147		0.21494	0.15823	0.16687	0.17072
0.21736	0.31943	0.22017	0.27408		0.21941	0.28343	0.27594	0.25272		0.22033	10.0931	10.1093	10.0553		0.21668	0.17238	0.17133	0.17011		0.21784	0.15917	0.17651	0.17235		0.2165	0.15907	0.1677	0.17119
0.21884	0.32169	0.22278	0.27579		0.22112	0.28563	0.27874	0.25487		0.22154	10.1268	10.1802	10.1258		0.21836	0.17394	0.17268	0.17171		0.21956	0.16092	0.17795	0.17408		0.21826	0.16058	0.16865	0.17273
0.22063	0.32417	0.22557	0.27794		0.22297	0.28848	0.28107	0.25732		0.2229	10.1813	10.2154	10.1599		0.21987	0.17395	0.17305	0.17322		0.22098	0.16108	0.17861	0.17532		0.22008	0.16163	0.17044	0.17389
0.22275	0.32736	0.22767	0.27992		0.22489	0.29083	0.28422	0.26005		0.22473	10.2725	10.2709	10.2157		0.2216	0.17569	0.17463	0.17398		0.22265	0.16216	0.17928	0.17609		0.2217	0.16251	0.17143	0.175
0.22433	0.32945	0.22937	0.28242		0.2265	0.29184	0.28605	0.25993		0.22686	10.3785	10.3612	10.3053		0.22325	0.17643	0.17565	0.17487		0.22435	0.16404	0.18167	0.17785		0.22329	0.16337	0.17263	0.17593
0.22574	0.33067	0.23137	0.28488		0.22774	0.29278	0.28673	0.26181		0.22862	10.4499	10.4701	10.4138		0.22487	0.17781	0.17652	0.17469		0.22615	0.16471	0.18217	0.17918		0.22492	0.16569	0.17407	0.17661
0.22723	0.33267	0.2345	0.28673		0.2295	0.29564	0.28952	0.26474		0.22997	10.4939	10.54	10.4832		0.22655	0.17915	0.17804	0.17729		0.22799	0.16648	0.18287	0.18028		0.22665	0.167	0.17558	0.17851
0.22899	0.33576	0.2373	0.28814		0.23136	0.29817	0.2923	0.26761		0.23131	10.5447	10.5839	10.5264		0.22822	0.17998	0.17887	0.17863		0.22929	0.16689	0.18441	0.18102		0.22848	0.16757	0.17586	0.17984
0.23104	0.33875	0.23947	0.29047		0.23334	0.30158	0.29547	0.26951		0.23319	10.6391	10.6344	10.579		0.22995	0.18139	0.18005	0.17966		0.23087	0.16854	0.18488	0.18126		0.23008	0.16861	0.17695	0.18139
0.23258	0.34078	0.24062	0.29294		0.23484	0.3025	0.29669	0.26986		0.23533	10.7456	10.7306	10.6729		0.23158	0.18253	0.1817	0.18065		0.23257	0.16909	0.1864	0.18317		0.23167	0.16959	0.17835	0.18267
0.23402	0.34275	0.24282	0.29562		0.23609	0.30335	0.29751	0.2718		0.237	10.807	10.8369	10.7793		0.23321	0.18412	0.18282	0.18123		0.23452	0.17007	0.18746	0.18462		0.23339	0.17039	0.17961	0.18338
0.23549	0.34451	0.24423	0.29722		0.23782	0.30643	0.29847	0.27415		0.23833	10.8517	10.8981	10.8402		0.23484	0.18501	0.18365	0.18279		0.23627	0.17133	0.18876	0.18624		0.23502	0.17109	0.18155	0.18422
0.23725	0.34736	0.24769	0.29809		0.23973	0.30932	0.30176	0.27727		0.23971	10.9037	10.942	10.8835		0.23656	0.18598	0.18456	0.18411		0.23761	0.17185	0.18975	0.18639		0.23676	0.17239	0.18235	0.18554
0.2393	0.35028	0.25047	0.3001		0.24169	0.31238	0.30413	0.27919		0.24158	10.9967	10.9957	10.9375		0.23836	0.18731	0.18628	0.18528		0.23917	0.17333	0.19086	0.18792		0.23836	0.17447	0.18374	0.18609
0.24082	0.35262	0.25089	0.30265		0.24311	0.31313	0.30537	0.27937		0.24377	11.1045	11.0892	11.0303		0.24001	0.18848	0.1871	0.18645		0.24095	0.1747	0.19282	0.18994		0.24008	0.17499	0.18462	0.18839
0.24233	0.3546	0.25409	0.30477		0.24436	0.31442	0.30647	0.28159		0.24532	11.1551	11.1979	11.1396		0.24145	0.18898	0.18789	0.18704		0.24294	0.17526	0.19367	0.19207		0.24176	0.17603	0.18566	0.18987
0.24388	0.35671	0.2571	0.30726		0.24612	0.31731	0.30916	0.28383		0.24669	11.2031	11.2488	11.1883		0.24313	0.19012	0.18939	0.18801		0.24474	0.17636	0.19709	0.19281		0.24324	0.17701	0.18665	0.1908
0.24562	0.35908	0.25832	0.30943		0.24811	0.32037	0.31243	0.28706		0.24809	11.256	11.2959	11.2367		0.2449	0.19197	0.19056	0.19		0.24595	0.17675	0.19838	0.19447		0.24495	0.17797	0.18741	0.19151
0.2476	0.36226	0.26019	0.31127		0.25004	0.32325	0.31502	0.28924		0.24991	11.3451	11.349	11.2896		0.24667	0.19337	0.19128	0.19028		0.24749	0.17785	0.19886	0.19454		0.2466	0.1787	0.18903	0.19295
0.24917	0.36382	0.26168	0.31355		0.25146	0.32442	0.31605	0.28871		0.25206	11.4527	11.4389	11.3808		0.24828	0.19401	0.19305	0.19195		0.24936	0.17841	0.20102	0.19644		0.24835	0.18034	0.19092	0.19364
0.25073	0.3658	0.26398	0.31606		0.25266	0.32486	0.31697	0.29035		0.25357	11.5038	11.5458	11.4863		0.24968	0.19461	0.19456	0.19296		0.25139	0.18082	0.20273	0.19799		0.25015	0.18094	0.19183	0.19495
0.25232	0.36819	0.26722	0.31783		0.25436	0.32772	0.31977	0.29266		0.25497	11.5533	11.5988	11.5384		0.25138	0.19665	0.19639	0.19422		0.2531	0.18231	0.20342	0.19976		0.25159	0.18325	0.19279	0.19591
0.254	0.37098	0.27	0.32014		0.2563	0.33088	0.32274	0.29518		0.25644	11.6113	11.6499	11.5892		0.25321	0.19725	0.19781	0.19516		0.25431	0.18218	0.20402	0.19919		0.25319	0.18355	0.19391	0.19743
0.25589	0.37213	0.27164	0.32224		0.2583	0.33378	0.32554	0.29706		0.25822	11.6965	11.7058	11.6453		0.25507	0.19917	0.19858	0.19801		0.25582	0.18438	0.20477	0.20129		0.25495	0.18476	0.19492	0.19907
0.25748	0.37467	0.27313	0.32439		0.2598	0.33552	0.32667	0.29756		0.26029	11.7965	11.7919	11.7333		0.25675	0.19987	0.20054	0.19842		0.25774	0.18453	0.20681	0.20281		0.25671	0.18593	0.1963	0.20034
0.25909	0.37618	0.27566	0.32669		0.26101	0.33562	0.32764	0.29915		0.26184	11.8509	11.8928	11.8318		0.25801	0.20065	0.20064	0.19898		0.25969	0.1859	0.20796	0.2044		0.25846	0.18702	0.19673	0.20068
0.26076	0.37916	0.27893	0.32857		0.26264	0.33819	0.32975	0.30121		0.26326	11.9017	11.9477	11.8852		0.25971	0.20308	0.20147	0.20044		0.26135	0.18759	0.20904	0.20503		0.25991	0.18746	0.1972	0.20239
0.26235	0.38054	0.28173	0.33118		0.2646	0.34175	0.3332	0.30452		0.26479	11.9639	11.9994	11.9382		0.26167	0.20471	0.20339	0.20196		0.26259	0.18791	0.20994	0.20519		0.26148	0.18825	0.19964	0.20333
0.26418	0.38378	0.28306	0.33296		0.26659	0.34423	0.33609	0.30677		0.26654	12.0444	12.0604	11.9985		0.26358	0.2059	0.20432	0.20298		0.26406	0.18847	0.21075	0.20646		0.26321	0.18931	0.20098	0.20397
0.26575	0.3859	0.28482	0.33477		0.26808	0.34597	0.33713	0.30709		0.26853	12.1372	12.1422	12.0807		0.26506	0.20698	0.20532	0.20395		0.26596	0.19052	0.21227	0.2079		0.26502	0.19194	0.20213	0.20534
0.26747	0.38831	0.28757	0.33747		0.26934	0.34657	0.33795	0.30834		0.27002	12.1894	12.2373	12.1719		0.26635	0.20755	0.2061	0.2046		0.26801	0.19217	0.21367	0.20985		0.26689	0.19246	0.20293	0.20762
0.26925	0.39072	0.28993	0.33931		0.27097	0.34908	0.34067	0.3113		0.27158	12.2533	12.2874	12.2259		0.26807	0.20914	0.20743	0.20601		0.26965	0.19303	0.21458	0.21076		0.26821	0.1933	0.20371	0.20829
0.27076	0.39271	0.29303	0.34205		0.27299	0.35283	0.344	0.31517		0.27312	12.3121	12.3507	12.2872		0.26999	0.21054	0.20851	0.20693		0.2709	0.19298	0.21514	0.21104		0.26974	0.19407	0.20512	0.20954
0.2725	0.39547	0.29499	0.34403		0.27501	0.35524	0.34688	0.31612		0.27482	12.3899	12.4117	12.3459		0.27185	0.2116	0.20988	0.20873		0.27236	0.19448	0.21516	0.2116		0.27157	0.19547	0.20576	0.21115
0.27417	0.39764	0.29658	0.34593		0.27638	0.35646	0.34786	0.31698		0.2768	12.4833	12.4873	12.4249		0.2734	0.21287	0.21069	0.20942		0.27428	0.19543	0.2167	0.21403		0.27349	0.19674	0.20744	0.2119
0.27582	0.39973	0.29856	0.34818		0.2778	0.35768	0.34918	0.3185		0.27837	12.5403	12.5826	12.518		0.27465	0.21329	0.21151	0.21022		0.27639	0.19748	0.21896	0.21503		0.2753	0.1975	0.20963	0.21302
0.27756	0.4024	0.30214	0.35058		0.27934	0.3597	0.35093	0.32101		0.27994	12.6046	12.6408	12.5718		0.27631	0.21422	0.21289	0.21126		0.27796	0.19775	0.22153	0.21641		0.27654	0.19813	0.21005	0.21366
0.27901	0.40381	0.30479	0.35287		0.28143	0.36334	0.35449	0.32446		0.2816	12.672	12.7029	12.6369		0.27833	0.21596	0.21412	0.21254		0.27926	0.199	0.22164	0.21641		0.27814	0.20049	0.21107	0.2143
0.28072	0.40594	0.30626	0.35512		0.28338	0.36642	0.35754	0.32599		0.28323	12.7416	12.7738	12.7041		0.2803	0.21756	0.21544	0.21405		0.28069	0.19948	0.22309	0.2176		0.27998	0.20162	0.21284	0.21579
0.2824	0.40832	0.3079	0.35636		0.28476	0.36685	0.35796	0.32662		0.28508	12.8248	12.8416	12.7749		0.28169	0.21797	0.2167	0.21493		0.28253	0.19998	0.22429	0.21871		0.28194	0.20239	0.21381	0.21879
0.28408	0.41106	0.31024	0.35921		0.28618	0.36832	0.35809	0.32783		0.2867	12.8874	12.9242	12.8565		0.28295	0.21906	0.2169	0.21569		0.28472	0.20228	0.2256	0.22098		0.28373	0.20384	0.21446	0.21909
0.28589	0.4135	0.31329	0.3619		0.28776	0.37086	0.36042	0.33087		0.28832	12.953	12.9859	12.9152		0.28465	0.22009	0.21852	0.21686		0.28628	0.20393	0.22635	0.22137		0.28493	0.20435	0.21445	0.2197
0.28731	0.41565	0.31601	0.36418		0.2898	0.37415	0.36414	0.33383		0.29004	13.0248	13.0525	12.9813		0.28672	0.22133	0.22033	0.21863		0.28758	0.20425	0.22747	0.22198		0.28645	0.20448	0.21644	0.22102
0.28895	0.4171	0.31757	0.36623		0.29163	0.37666	0.36612	0.33508		0.29163	13.0873	13.1267	13.0553		0.28866	0.22266	0.22134	0.21988		0.28905	0.20673	0.22843	0.2231		0.28831	0.20616	0.21874	0.22213
0.29061	0.42032	0.31996	0.36791		0.29298	0.37654	0.36741	0.33679		0.29349	13.1696	13.1854	13.1164		0.29001	0.2239	0.22195	0.22057		0.29101	0.208	0.22997	0.22474		0.29034	0.20735	0.21971	0.22351
0.29246	0.42267	0.32211	0.36999		0.29455	0.37823	0.36931	0.33813		0.29511	13.2303	13.2697	13.1965		0.29133	0.22452	0.22268	0.22113		0.29312	0.20989	0.23153	0.22681		0.29196	0.20935	0.22039	0.22422
0.29432	0.42504	0.32521	0.37311		0.29606	0.37999	0.37075	0.34034		0.29663	13.2892	13.3291	13.2542		0.29293	0.22548	0.22418	0.22251		0.29459	0.21056	0.23218	0.22922		0.29326	0.20995	0.22105	0.22486
0.2956	0.42653	0.32751	0.37568		0.29794	0.38305	0.37382	0.34333		0.29842	13.3702	13.3885	13.3148		0.29493	0.22718	0.22554	0.2243		0.296	0.21052	0.23396	0.23042		0.29468	0.21035	0.22215	0.22682
0.29722	0.42889	0.32907	0.37709		0.2998	0.38585	0.37637	0.3449		0.29998	13.4282	13.4687	13.3955		0.29694	0.22897	0.22684	0.22545		0.2975	0.21236	0.2349	0.23114		0.29653	0.21162	0.22341	0.22838
0.2989	0.43161	0.3317	0.37804		0.30139	0.38759	0.3782	0.34673		0.30173	13.5045	13.5292	13.4556		0.29826	0.22918	0.22779	0.22594		0.29937	0.21266	0.23581	0.23167		0.29867	0.21301	0.22514	0.22971
0.30081	0.43272	0.33245	0.37989		0.30297	0.38948	0.38021	0.34881		0.30331	13.5656	13.6035	13.5277		0.29963	0.22977	0.22826	0.22682		0.30153	0.21491	0.23723	0.23427		0.30028	0.21382	0.2255	0.23066
0.30274	0.43546	0.33552	0.38346		0.30463	0.39161	0.38204	0.34996		0.30501	13.6361	13.6633	13.5885		0.30121	0.23154	0.22959	0.22846		0.30299	0.21496	0.23803	0.23405		0.30157	0.21435	0.22718	0.23125
0.30394	0.43666	0.33772	0.38588		0.30632	0.39409	0.38487	0.35139		0.30684	13.7155	13.733	13.6593		0.30331	0.23306	0.2315	0.2312		0.30436	0.21527	0.23954	0.23495		0.30301	0.21554	0.22833	0.23223
0.30551	0.43916	0.33973	0.38774		0.30813	0.39636	0.38699	0.35334		0.30827	13.7621	13.8162	13.7378		0.30534	0.23439	0.23252	0.23242		0.30585	0.21695	0.24165	0.23559		0.30488	0.21768	0.22911	0.23383
0.30727	0.44118	0.34163	0.38905		0.30969	0.39784	0.38878	0.35525		0.30995	13.8335	13.8629	13.7845		0.30663	0.23483	0.23329	0.23282		0.30769	0.21803	0.24234	0.23717		0.30697	0.21883	0.23093	0.23491
0.30924	0.44465	0.34346	0.39131		0.3113	0.39998	0.39035	0.35632		0.31162	13.9017	13.9306	13.8529		0.30804	0.23613	0.23412	0.23349		0.30977	0.21896	0.24386	0.23888		0.30861	0.21962	0.23165	0.23567
0.31113	0.44675	0.34653	0.39437		0.31272	0.40177	0.392	0.35827		0.31333	13.9723	14.0006	13.9208		0.30961	0.23697	0.23523	0.23469		0.31121	0.22012	0.24511	0.23907		0.30987	0.21986	0.23172	0.23746
0.31229	0.44708	0.34928	0.39725		0.3147	0.40509	0.39531	0.36158		0.31522	14.0559	14.0696	13.9931		0.31168	0.23804	0.23701	0.23647		0.31267	0.22085	0.24567	0.241		0.31129	0.22097	0.23323	0.23836
0.31381	0.44957	0.3511	0.39895		0.31644	0.40686	0.39752	0.36275		0.31662	14.0978	14.1561	14.0761		0.31369	0.23993	0.23825	0.23781		0.31423	0.2221	0.24735	0.24246		0.3131	0.22161	0.23423	0.23983
0.31566	0.45236	0.35354	0.40056		0.31791	0.40862	0.39854	0.36437		0.31814	14.1554	14.1964	14.1125		0.31496	0.24061	0.23898	0.23859		0.31597	0.22263	0.24746	0.24279		0.31523	0.22343	0.23709	0.24096
0.3177	0.45592	0.35554	0.40282		0.3196	0.41109	0.40117	0.3662		0.31983	14.2262	14.2547	14.174		0.31638	0.24113	0.24158	0.23936		0.31803	0.22434	0.24979	0.24456		0.31688	0.22423	0.2379	0.24182
0.31956	0.45772	0.35864	0.40551		0.32114	0.4127	0.40312	0.36878		0.32161	14.3028	14.3263	14.2439		0.31796	0.24205	0.24193	0.24028		0.31947	0.22527	0.25073	0.24571		0.31827	0.22641	0.23823	0.24229
0.32064	0.4586	0.36088	0.40877		0.32307	0.41532	0.40574	0.37102		0.32358	14.3907	14.4012	14.3204		0.31995	0.24414	0.24366	0.2417		0.32103	0.22589	0.25145	0.24686		0.3197	0.22616	0.23951	0.24315
0.32216	0.46096	0.3629	0.40998		0.32474	0.41768	0.40759	0.37273		0.32496	14.4304	14.4895	14.4076		0.32189	0.24535	0.24472	0.24316		0.32257	0.22772	0.25272	0.24764		0.32154	0.22811	0.24046	0.24523
0.32394	0.4637	0.36551	0.41148		0.32628	0.41972	0.40928	0.37447		0.32645	14.4856	14.5304	14.4449		0.3232	0.24628	0.24536	0.24359		0.32432	0.22894	0.25347	0.24918		0.32369	0.22948	0.24203	0.24632
0.326	0.46688	0.36782	0.41398		0.32805	0.42193	0.41204	0.37649		0.32823	14.5623	14.585	14.4995		0.3248	0.24706	0.24694	0.24473		0.32628	0.22981	0.25535	0.25098		0.32525	0.23039	0.24273	0.24833
0.32781	0.46924	0.37036	0.417		0.32959	0.42367	0.41354	0.37814		0.33008	14.6433	14.6624	14.5798		0.32633	0.24806	0.24807	0.24579		0.32771	0.23126	0.25703	0.25129		0.32657	0.23017	0.2428	0.24904
0.32898	0.47013	0.37278	0.41995		0.33141	0.42646	0.41624	0.3807		0.33209	14.7312	14.7443	14.6587		0.32826	0.24964	0.24953	0.24727		0.3293	0.23142	0.25729	0.25211		0.32805	0.23119	0.24537	0.24967
0.33037	0.47207	0.37474	0.42126		0.33306	0.42851	0.41817	0.38197		0.3333	14.7563	14.8262	14.7406		0.33021	0.25085	0.2506	0.24828		0.33095	0.23293	0.25772	0.25305		0.32993	0.23285	0.24706	0.25158
0.33224	0.4748	0.37761	0.42298		0.33466	0.43036	0.42003	0.38399		0.33481	14.8161	14.8561	14.7687		0.33153	0.25126	0.2512	0.24943		0.33259	0.23495	0.26052	0.25472		0.33209	0.23496	0.2475	0.25254
0.33431	0.47865	0.37977	0.42492		0.33654	0.43276	0.42259	0.38635		0.33657	14.8894	14.9154	14.8289		0.33315	0.25308	0.25251	0.25012		0.33459	0.23548	0.26226	0.25611		0.33352	0.2358	0.24876	0.2529
0.33613	0.48072	0.38235	0.42789		0.33798	0.43417	0.42364	0.38775		0.33848	14.9725	14.9884	14.9016		0.33475	0.25369	0.25352	0.25155		0.33611	0.23685	0.26295	0.25725		0.33496	0.23595	0.24916	0.25347
0.3373	0.48166	0.3847	0.43072		0.33963	0.4366	0.42516	0.38959		0.3405	15.0595	15.0715	14.9858		0.33665	0.25525	0.25468	0.25242		0.33768	0.23755	0.26423	0.25851		0.33648	0.23679	0.25015	0.25514
0.3387	0.48332	0.38707	0.43215		0.34137	0.43883	0.4273	0.3919		0.34171	15.0823	15.157	15.0695		0.33847	0.25627	0.25608	0.25369		0.33937	0.23836	0.26442	0.25856		0.33823	0.23788	0.25179	0.25789
0.34057	0.48619	0.38945	0.43423		0.34302	0.44097	0.42946	0.39394		0.3431	15.1319	15.1799	15.0902		0.3398	0.25697	0.25724	0.25417		0.34098	0.24034	0.26588	0.26171		0.34027	0.2393	0.25253	0.25883
0.34269	0.48966	0.39161	0.43641		0.34475	0.44342	0.43138	0.39591		0.34487	15.2095	15.2299	15.141		0.34147	0.25956	0.25792	0.25513		0.34288	0.24086	0.26769	0.26354		0.34179	0.24038	0.25456	0.25915
0.34442	0.49162	0.39334	0.43922		0.34632	0.44516	0.43392	0.39712		0.34689	15.301	15.3087	15.2199		0.3431	0.26025	0.25922	0.25647		0.34448	0.24151	0.26862	0.26472		0.3432	0.24085	0.2553	0.26021
0.34568	0.49155	0.39646	0.44158		0.34789	0.44708	0.43545	0.39962		0.3488	15.3795	15.3967	15.3099		0.34486	0.2612	0.26032	0.258		0.34608	0.24344	0.27013	0.26593		0.34482	0.24309	0.25643	0.26087
0.34701	0.4935	0.39921	0.44279		0.34958	0.44948	0.4373	0.40095		0.34998	15.4019	15.4776	15.3872		0.34667	0.26269	0.26106	0.26042		0.34792	0.24368	0.27179	0.26669		0.34656	0.24404	0.25783	0.26254
0.3489	0.49597	0.39989	0.44423		0.35124	0.45157	0.43973	0.40344		0.35135	15.452	15.4993	15.4067		0.34816	0.26352	0.26255	0.26132		0.34945	0.24453	0.27147	0.26673		0.34855	0.24544	0.2586	0.2636
0.3511	0.49956	0.40231	0.44629		0.35312	0.45443	0.44223	0.4058		0.3532	15.5338	15.5497	15.46		0.34979	0.2644	0.26344	0.26223		0.35114	0.24604	0.27243	0.26884		0.35008	0.24573	0.25955	0.26408
0.35273	0.50182	0.40407	0.44997		0.35474	0.45478	0.44436	0.40677		0.35515	15.6188	15.6312	15.5401		0.35149	0.26608	0.26468	0.26297		0.35271	0.24686	0.27312	0.26922		0.35154	0.24609	0.26051	0.26656
0.35404	0.50281	0.40664	0.45221		0.35617	0.45633	0.44546	0.40703		0.3571	15.6984	15.7163	15.6242		0.35323	0.2671	0.26578	0.26427		0.35443	0.24819	0.2752	0.27069		0.35318	0.24755	0.26265	0.26753
0.35543	0.50491	0.40902	0.45342		0.35788	0.45866	0.44732	0.40976		0.35833	15.7248	15.7942	15.7001		0.35498	0.26775	0.26694	0.26559		0.3562	0.24973	0.27634	0.27156		0.35483	0.24845	0.2636	0.26865
0.35728	0.50766	0.41203	0.45471		0.3596	0.46069	0.44985	0.41168		0.35967	15.7703	15.8209	15.7277		0.35655	0.26912	0.26828	0.2665		0.35772	0.25056	0.27747	0.27254		0.35684	0.25008	0.26514	0.26961
0.35944	0.51119	0.41444	0.45691		0.36142	0.46341	0.45285	0.41413		0.36146	15.8471	15.8668	15.7737		0.35823	0.26995	0.2686	0.2672		0.35932	0.25088	0.2784	0.27385		0.35835	0.25129	0.26577	0.26991
0.361	0.51323	0.41576	0.45897		0.36306	0.46515	0.45428	0.41495		0.36347	15.9372	15.9445	15.8499		0.35995	0.27136	0.27005	0.2686		0.36103	0.25349	0.27967	0.27497		0.35984	0.25225	0.26588	0.27128
0.36237	0.51401	0.41842	0.46163		0.36443	0.46662	0.45584	0.41656		0.36534	16.007	16.0338	15.9391		0.36161	0.27217	0.27134	0.26997		0.36275	0.25344	0.28091	0.27621		0.36156	0.25336	0.26739	0.27254
0.36381	0.51623	0.42085	0.4639		0.3661	0.46869	0.45793	0.41876		0.36659	16.0358	16.1027	16.0068		0.36326	0.27326	0.272	0.2704		0.36459	0.25458	0.28249	0.27751		0.36319	0.25383	0.26866	0.2732
0.36569	0.51894	0.42398	0.46606		0.36788	0.4717	0.46029	0.42128		0.36793	16.0802	16.1315	16.0336		0.36484	0.27471	0.27317	0.27192		0.36601	0.2556	0.2834	0.27811		0.36511	0.25553	0.26973	0.27562
0.36784	0.52211	0.4262	0.46745		0.3699	0.4748	0.46367	0.42407		0.36966	16.1536	16.1758	16.0808		0.36653	0.27569	0.27431	0.27295		0.36759	0.2563	0.28545	0.27855		0.36668	0.25587	0.27142	0.27706
0.36935	0.52395	0.42765	0.47057		0.37149	0.47596	0.46514	0.42428		0.37176	16.2503	16.2512	16.1536		0.36832	0.27672	0.27544	0.27397		0.36929	0.25791	0.28566	0.28021		0.36825	0.25668	0.27227	0.27743
0.37075	0.52515	0.42986	0.47278		0.37272	0.47718	0.46574	0.42623		0.37367	16.323	16.346	16.2486		0.36984	0.2773	0.27652	0.27497		0.37122	0.25886	0.28683	0.28143		0.37001	0.25899	0.27336	0.27832
0.37215	0.52706	0.43299	0.47419		0.37444	0.47946	0.46837	0.42829		0.37498	16.3537	16.4207	16.3192		0.37152	0.27859	0.27753	0.27677		0.37295	0.25958	0.28902	0.28327		0.37162	0.2596	0.27473	0.27962
0.37397	0.53035	0.43578	0.47651		0.3763	0.4822	0.47113	0.43176		0.37629	16.3948	16.4502	16.3501		0.37322	0.27959	0.27848	0.2777		0.37425	0.26062	0.2896	0.28368		0.37341	0.26089	0.27546	0.28037
0.37602	0.53294	0.43796	0.47899		0.37833	0.48552	0.47417	0.43389		0.3781	16.4737	16.4912	16.3922		0.37497	0.28149	0.27985	0.27828		0.37586	0.26176	0.29051	0.28476		0.37504	0.26179	0.27654	0.28169
0.37759	0.53489	0.43932	0.48096		0.3799	0.48729	0.47579	0.43405		0.38021	16.5685	16.5715	16.4708		0.37672	0.28226	0.28094	0.27958		0.37757	0.26288	0.29157	0.2864		0.37666	0.26265	0.27727	0.28257
0.37905	0.53694	0.44174	0.48408		0.3811	0.48745	0.47618	0.43531		0.38201	16.6313	16.6671	16.5643		0.37815	0.28288	0.28179	0.28051		0.37947	0.26431	0.29332	0.28884		0.37844	0.26359	0.2784	0.28372
0.38051	0.5379	0.44452	0.48586		0.38283	0.49014	0.47857	0.43824		0.38336	16.666	16.7281	16.6243		0.3798	0.28408	0.28326	0.28148		0.38132	0.26514	0.29475	0.29035		0.38001	0.2643	0.2802	0.28602
[truncated: 370 more rows]

## Sheet: Fig 3d
Eff.							Exp. (Main)							Exp. (Standard)
[truncated: 11 more rows]

## Sheet: Fig 4a
Data of normalized displacements
[truncated: 2,565 more rows]
